# Supplementary material for: Action potential variability in human pluripotent stem cell-derived cardiomyocytes obtained from healthy donors
Source: Front Physiol. 2022 Dec 16;13:1077069. doi: 10.3389/fphys.2022.1077069 (PMC9800870; doi:10.3389/fphys.2022.1077069)
Supplement: Supplementary file 12 [file DataSheet1.CSV]

Project	Diff by	Cell type	Cell line	Diff protocol	Diff ID	Day 0	Diff efficiency	Beating	AP recorder	Recording date	Recording ID	MDP	APA	Max dV/dt	MaxNegSlope	APD10	APD20	APD30	APD40	APD50	APD60	APD70	APD80	APD90	Triangulation	PlateauV1	PlateauV2	Tstart	Trise	Tfall	Count	Period
Project 1	Researcher 1	iPS	Line 2	Protocol 2	Diff 1	2016-03-16		Spontaneuous	Examiner A	2016-04-14	32	-44,87	77,36	9839,00	2165,00	114,60	135,90	152,10	163,70	171,30	176,90	181,10	184,80	188,60	24,89	22,23	-31,49	6,04	48,03	73,91		0,82
Project 1	Researcher 1	iPS	Line 2	Protocol 2	Diff 1	2016-03-16		Spontaneuous	Examiner A	2016-04-14	33	117,20	67,50	10000,00	1907,00	129,40	154,40	172,90	185,60	193,80	199,10	203,40	207,10	211,00	25,46	174,60	132,70	3,93	52,10	81,67		1,27
Project 1	Researcher 1	iPS	Line 2	Protocol 2	Diff 1	2016-03-16		Spontaneuous	Examiner A	2016-04-14	35	-24,84	62,94	10920,00	1583,00	77,41	103,90	124,50	140,70	152,40	159,80	165,50	170,10	174,00	33,23	27,86	35,75	1,93	24,77	96,58		0,70
Project 1	Researcher 1	iPS	Line 2	Protocol 2	Diff 1	2016-03-16		Spontaneuous	Examiner A	2016-04-14	36	-18,52	53,69	9237,00	1260,00	85,21	111,10	132,70	147,70	157,00	163,00	167,50	171,10	174,80	27,12	26,75	19,48	2,59	31,70	89,64		0,59
Project 1	Researcher 1	iPS	Line 2	Protocol 2	Diff 1	2016-03-16		Spontaneuous	Examiner A	2016-04-14	37	-23,29	53,20	8275,00	1573,00	78,85	102,80	119,50	130,90	138,10	143,50	147,80	151,40	154,90	23,95	22,57	11,73	2,43	30,09	76,01		0,77
Project 1	Researcher 1	iPS	Line 2	Protocol 2	Diff 1	2016-03-16		Spontaneuous	Examiner A	2016-04-14	38	-97,85	40,66	7339,00	1065,00	65,00	82,38	97,59	108,20	115,10	120,40	124,50	127,80	131,10	22,85	-62,45	-66,53	1,29	26,94	66,09		0,37
Project 1	Researcher 1	iPS	Line 2	Protocol 2	Diff 2	2016-03-16		Spontaneuous	Examiner A	2016-04-15	4	-21,86	41,53	8748,00	936,30	84,20	167,80	228,00	261,60	281,80	293,30	298,60	304,40	309,40	47,80	13,11	15,52	1,24	25,03	225,20		0,97
Project 1	Researcher 1	iPS	Line 2	Protocol 2	Diff 2	2016-03-16		Spontaneuous	Examiner A	2016-04-15	7	-41,82	71,14	12740,00	2865,00	159,90	191,80	216,60	232,40	241,30	245,90	248,80	251,40	254,10	21,68	20,38	10,15	2,04	72,45	94,13		1,17
Project 1	Researcher 1	iPS	Line 2	Protocol 2	Diff 2	2016-03-16		Spontaneuous	Examiner A	2016-04-15	9	-19,10	46,90	9806,00	1460,00	82,78	114,70	138,90	158,20	170,10	176,10	180,30	183,60	186,60	28,37	20,11	11,45	1,83	33,35	103,80		1,41
Project 1	Researcher 1	iPS	Line 2	Protocol 2	Diff 2	2016-03-16		Spontaneuous	Examiner A	2016-04-15	10	-34,02	59,03	12960,00	1857,00	67,32	97,50	124,10	142,90	156,60	163,30	167,80	171,20	174,50	31,66	15,70	22,06	1,86	15,75	107,20		0,83
Project 1	Researcher 1	iPS	Line 2	Protocol 2	Diff 2	2016-03-16		Spontaneuous	Examiner A	2016-04-15	11	-25,30	62,04	11060,00	1806,00	77,66	107,90	130,20	148,30	161,00	168,20	173,10	176,80	180,40	32,14	28,49	34,33	2,09	17,91	102,80		0,65
Project 1	Researcher 1	iPS	Line 2	Protocol 2	Diff 3	2017-02-05		Spontaneuous	Examiner A	2017-03-06	7001	-32,77	38,08	8789,00	1065,00	106,40	119,10	130,00	137,90	143,80	148,10	152,10	156,20	162,00	24,06	0,30	-17,97	0,92			6,00	0,35
Project 1	Researcher 1	iPS	Line 2	Protocol 2	Diff 3	2017-02-05		Spontaneuous	Examiner A	2017-03-06	7002	-43,74	68,29	9504,00	1651,00	158,80	182,40	193,70	201,20	206,30	211,20	216,80	223,00	232,10	30,90	20,64	-16,24	3,16			7,00	0,93
Project 1	Researcher 1	iPS	Line 2	Protocol 2	Diff 4	2017-02-11		Spontaneuous	Examiner A	2017-03-13	ibm000	-50,02	84,43	11130,00	1625,00	123,50	179,30	209,20	236,80	253,90	263,40	269,20	276,00	299,80	62,97	22,24	7,41	5,33			3,00	3,96
Project 1	Researcher 1	iPS	Line 2	Protocol 2	Diff 4	2017-02-11		Spontaneuous	Examiner A	2017-03-13	ibm005	-26,05	58,15	7670,00	2170,00	39,40	79,22	116,10	145,50	161,70	189,30	199,80	208,40	213,70	68,17	22,06	24,08	1,89			3,00	0,98
Project 1	Researcher 1	iPS	Line 2	Protocol 2	Diff 4	2017-02-11		Spontaneuous	Examiner A	2017-03-13	ibm006	-80,91	95,10	15710,00	4680,00	32,57	73,49	117,40	150,40	169,30	176,00	184,40	189,40	191,50	41,15	0,77	6,86	7,22			6,00	2,52
Project 1	Researcher 1	iPS	Line 2	Protocol 2	Diff 4	2017-02-11		Spontaneuous	Examiner A	2017-03-13	ibm009	-40,92	49,86	7965,00	1014,00	74,05	95,71	115,50	134,90	148,70	164,00	172,50	182,00	189,40	54,49	-0,11	-3,72	0,78			3,00	0,48
Project 1	Researcher 1	iPS	Line 2	Protocol 2	Diff 5	2017-02-20		Spontaneuous	Examiner A	2017-03-20	ibm002	-47,48	71,69	13020,00	1733,00	170,20	211,40	237,70	254,80	265,40	272,10	276,60	280,90	286,20	31,40	14,78	-19,93	9,42			10,00	1,89
Project 1	Researcher 1	iPS	Line 2	Protocol 2	Diff 5	2017-02-20		Spontaneuous	Examiner A	2017-03-20	ibm005	-57,34	67,45	12950,00	1694,00	84,88	107,80	125,50	140,30	150,50	157,70	162,50	166,70	170,90	30,65	-0,32	-17,78	4,98			6,00	1,69
Project 1	Researcher 1	iPS	Line 2	Protocol 2	Diff 5	2017-02-20		Spontaneuous	Examiner A	2017-03-20	ibm006	-59,81	64,01	11790,00	1584,00	75,44	95,88	112,60	126,80	136,30	144,20	149,00	153,40	157,90	31,07	-6,16	-9,53	9,21			9,00	1,94
Project 1	Researcher 1	iPS	Line 2	Protocol 2	Diff 5	2017-02-20		Spontaneuous	Examiner A	2017-03-20	ibm007	-25,73	65,86	11550,00	1768,00	73,61	95,59	111,20	124,70	133,20	138,70	142,70	146,70	151,20	26,50	31,12	24,59	1,78			4,00	0,98
Project 1	Researcher 1	iPS	Line 2	Protocol 2	Diff 5	2017-02-20		Spontaneuous	Examiner A	2017-03-20	ibm008	-26,97	57,12	10820,00	1306,00	100,60	128,00	148,40	161,90	171,30	180,30	185,80	190,80	197,70	35,82	21,64	10,55	1,05			3,00	0,92
Project 1	Researcher 1	iPS	Line 2	Protocol 2	Diff 5	2017-02-20		Spontaneuous	Examiner E	2017-03-23	CTRL002	-71,60	89,75	12830,00	1173,00	135,10	151,60	165,00	176,00	185,70	195,40	206,70	222,00	243,50	67,50	7,51	-51,55	7,35			15,00	1,02
Project 1	Researcher 1	iPS	Line 2	Protocol 2	Diff 6	2017-03-15		Spontaneuous	Examiner E	2017-04-11	ibm000	-52,13	74,01	8840,00	1337,00	147,20	193,90	235,50	277,50	307,50	326,40	336,70	344,80	351,10	73,57	6,20	20,69	3,57			6,00	1,24
Project 1	Researcher 1	iPS	Line 2	Protocol 2	Diff 6	2017-03-15		Spontaneuous	Examiner E	2017-04-11	ibm001	-56,10	86,35	6398,00	1124,00	220,10	271,50	311,30	340,00	360,40	374,10	385,90	396,90	408,90	68,94	17,04	-24,11	2,66			11,00	0,53
Project 1	Researcher 1	iPS	Line 2	Protocol 2	Diff 6	2017-03-15		Spontaneuous	Examiner E	2017-04-11	ibm002	-42,13	66,68	6897,00	1614,00	217,30	247,70	267,40	283,80	295,40	302,50	308,70	314,20	318,80	35,03	15,27	-27,33	7,95			9,00	1,82
Project 1	Researcher 1	iPS	Line 2	Protocol 2	Diff 6	2017-03-15		Spontaneuous	Examiner E	2017-04-18	IBM009	-45,04	68,52	10230,00	1217,00	106,80	139,80	169,00	194,60	213,50	227,90	237,60	245,20	255,50	60,89	10,49	-0,56	1,84			9,00	0,43
Project 1	Researcher 1	iPS	Line 2	Protocol 2	Diff 6	2017-03-15		Spontaneuous	Examiner E	2017-04-18	IBM008	-46,03	69,15	9914,00	1471,00	115,30	137,30	156,20	169,40	179,60	186,40	192,90	199,20	207,90	38,49	13,07	-25,29	10,73			48,00	0,46
Project 1	Researcher 1	iPS	Line 2	Protocol 2	Diff 6	2017-03-15		Spontaneuous	Examiner E	2017-04-18	IBM007	-40,37	61,07	9644,00	1308,00	85,49	104,30	119,30	132,30	144,00	151,80	159,30	165,00	171,90	39,52	10,82	0,98	3,46			12,00	0,60
Project 1	Researcher 1	iPS	Line 2	Protocol 2	Diff 7			Spontaneuous	Examiner E	2017-05-09	ibm000	-54,60	96,49	22850,00	782,00	76,96	112,00	141,40	167,30	193,80	218,30	243,50	280,50	338,00	170,70	23,72	26,04	9,66			31,00	0,63
Project 1	Researcher 1	iPS	Line 2	Protocol 2	Diff 7			Spontaneuous	Examiner E	2017-05-09	ibm001	-59,93	96,57	32290,00	951,90	88,64	133,40	170,10	199,20	225,50	240,60	255,40	270,30	295,10	95,87	21,58	27,36	1,79			6,00	0,69
Project 1	Researcher 1	iPS	Line 2	Protocol 2	Diff 7			Spontaneuous	Examiner E	2017-05-09	ibm002	-42,93	77,41	17260,00	745,10	89,61	129,10	162,80	189,30	210,00	225,80	241,80	265,50	305,90	116,60	22,29	26,79	4,53			15,00	0,64
Project 1	Researcher 1	iPS	Line 2	Protocol 2	Diff 7			Spontaneuous	Examiner E	2017-05-09	ibm003	-50,63	83,38	27730,00	1655,00	50,93	95,68	123,60	141,60	156,30	169,90	181,30	196,30	230,00	88,37	22,11	23,71	4,66			16,00	0,60
Project 1	Researcher 1	iPS	Line 2	Protocol 2	Diff 7			Spontaneuous	Examiner E	2017-05-09	ibm004	-28,50	91,69	23890,00	875,00	61,62	97,59	125,00	143,90	159,30	172,30	185,70	203,20	243,40	99,48	49,64	51,83	2,12			7,00	0,63
Project 1	Researcher 1	iPS	Line 2	Protocol 2	Diff 7			Spontaneuous	Examiner E	2017-05-09	ibm005	-53,22	89,45	21150,00	881,60	61,27	95,34	122,90	142,80	158,90	172,60	186,20	204,00	239,80	96,97	22,20	24,97	5,91			18,00	0,69
Project 1	Researcher 3	iPS	Line 2	Protocol 2	Diff 8	2019-07-13	94,8	Spontaneuous	Examiner E	2019-08-13		-62,36	96,02	1,98E+04	1524	79,57	120,7	147,6	165,5	176,8	184,8	191,5	199,2	209,9	44,39	21,98	27,4	5,776				1,647
Project 1	Researcher 3	iPS	Line 2	Protocol 2	Diff 8	2019-07-13	94,8	Spontaneuous	Examiner E	2019-08-13		-54,80	83,93	1,13E+04	986	68,97	101,4	127,9	147,6	161,2	171,4	180,8	190,8	204,3	56,71	16,53	22,66	8,111				2,032
Project 1	Researcher 3	iPS	Line 2	Protocol 2	Diff 8	2019-07-13	94,8	Spontaneuous	Examiner E	2019-08-13		-50,27	84,97	1,39E+04	984	103,8	166	217,7	256,4	281,2	295,4	305,4	315,5	330	73,6	19,93	26,97	14,61				2,05
Project 1	Researcher 3	iPS	Line 2	Protocol 2	Diff 8	2019-07-13	94,8	Spontaneuous	Examiner E	2019-08-13		-60,57	96,26	1,27E+04	1269	94,82	134,1	162,2	180,5	193,1	202,5	210,7	219,3	230,5	49,96	22,61	31,32	5,723				2,182
Project 1	Researcher 3	iPS	Line 2	Protocol 2	Diff 8	2019-07-13	94,8	Spontaneuous	Examiner E	2019-08-13		-59,42	94,21	1,21E+04	1395	127,9	163,8	191,5	210,1	222,3	230,6	237,6	245,1	254,7	44,59	22,03	11,24	6,642				2,114
Project 1	Researcher 3	iPS	Line 2	Protocol 2	Diff 8	2019-07-13	94,8	Spontaneuous	Examiner E	2019-08-13		-50,11	84,22	1,32E+04	1217	104,2	138,5	162	176,4	185,6	193	200,5	210,7	234,9	58,44	25,79	30,61	8,939				2,15
Project 1	Researcher 3	iPS	Line 2	Protocol 2	Diff 8	2019-07-13	94,8	Spontaneuous	Examiner E	2019-08-13		-49,11	92,19	1,44E+04	1491	80,99	122,4	150,7	168,4	179,6	187,5	194,3	201,1	234,9	41,01	31,5	37,37	4,474				2,47
Project 1	Researcher 3	iPS	Line 2	Protocol 2	Diff 8	2019-07-13	94,8	Spontaneuous	Examiner E	2019-08-13		-54,88	90,29	1,54E+04	1355	73,7	115,1	143,5	162,5	174,5	183,3	190,5	198,7	209	46,51	23,39	28,53	4,322				2,41
Project 1	Researcher 3	iPS	Line 2	Protocol 2	Diff 8	2019-07-13	94,8	Spontaneuous	Examiner E	2019-08-13		-54,88	90,29	1,54E+04	1355	73,7	115,1	143,5	162,5	174,5	183,3	190,5	198,7	209	46,51	23,39	28,53	4,322				2,41
Project 1	Researcher 3	iPS	Line 2	Protocol 2	Diff 8	2019-07-13	94,8	Spontaneuous	Examiner E	2019-08-13		-54,67	88,47	1,25E+04	1252	88,62	128,9	156,4	174,9	187,4	196,5	204,2	212,8	223,4	48,45	21,55	29,14	10,32				2,263
Project 1	Researcher 3	iPS	Line 2	Protocol 2	Diff 8	2019-07-13	94,8	Spontaneuous	Examiner E	2019-08-13		-54,65	79,44	1,22E+04	1147	110,9	144,7	170,4	188,7	200,6	209,3	216,7	225,7	238,9	50,21	13,55	23,28	4,135				2,044
Project 1	Researcher 3	iPS	Line 2	Protocol 2	Diff 8	2019-07-13	94,8	Spontaneuous	Examiner E	2019-08-13		-68,23	108,7	1,54E+04	1320	148,4	209,8	262	305,3	332	345,6	355,3	365,5	380,8	75,46	22,32	34,63	8,273				2,304
Project 1	Researcher 3	iPS	Line 2	Protocol 2	Diff 8	2019-07-13	94,8	Spontaneuous	Examiner E	2019-08-13		-46,98	76,59	1,27E+04	1048	69,28	105,1	136	158,4	173,1	183	191	199,3	210,4	52,01	17,15	23,28	10,18				2,779
Project 1	Researcher 3	iPS	Line 2	Protocol 2	Diff 8	2019-07-13	94,8	Spontaneuous	Examiner E	2019-08-13		-57,31	84,75	1,07E+04	1160	80,09	113,4	139,4	157,4	169,3	178,6	186,9	196,9	212	54,56	15,9	22,33	6,196				2,106
Project 1	Researcher 3	iPS	Line 2	Protocol 2	Diff 8	2019-07-13	94,8	Spontaneuous	Examiner E	2019-08-13		-42,12	78,78	1,19E+04	899,4	94,19	133,5	165,3	188,3	204,6	216,7	226,7	237,1	251,8	63,52	24,41	32,09	10,2				2,627
Project 1	Researcher 3	iPS	Line 2	Protocol 2	Diff 8	2019-07-13	94,8	Spontaneuous	Examiner E	2019-08-13		-53,92	87,22	1,39E+04	1066	121,7	185	236,7	275,3	300,6	314,4	323,4	332,1	342,2	66,89	18,84	27,32	4,375				2,59
Project 1	Researcher 3	iPS	Line 2	Protocol 2	Diff 8	2019-07-13	94,8	Spontaneuous	Examiner E	2019-08-13		-50,26	83,18	8769	1129	138,7	179,4	209,3	230,6	245,3	255,9	264,6	272,9	282,4	51,78	20,46	9,278	8,887				2,112
Project 1	Researcher 3	iPS	Line 2	Protocol 2	Diff 8	2019-07-13	94,8	Spontaneuous	Examiner E	2019-08-13		-51,11	87,54	1,25E+04	1649	114,1	147,9	173,4	190,8	201,8	209,4	215,3	221,2	228,6	37,84	23,93	22,51	7,878				2,454
Project 1	Researcher 3	iPS	Line 2	Protocol 2	Diff 8	2019-07-13	94,8	Spontaneuous	Examiner E	2019-08-13		-41,48	76,71	1,14E+04	1099	67,38	102,5	132,1	154,1	170	179,6	187,4	195,6	207	52,86	22,72	28,95	7,588				2,481
Project 1	Researcher 3	iPS	Line 2	Protocol 2	Diff 8	2019-07-13	94,8	Spontaneuous	Examiner E	2019-08-13		-42,08	78,94	1,03E+04	897,4	78,32	114	141,8	161	175,1	185,4	195,3	207,3	225	64,03	25,87	31,35	6,506				2,585
Project 1	Researcher 3	iPS	Line 2	Protocol 2	Diff 8	2019-07-13	94,8	Spontaneuous	Examiner E	2019-08-13		-56,42	85,04	1,91E+04	1446	88,41	129,2	151,8	166	175,3	182,3	189,4	198,1	212,1	46,03	19,81	23,12	10,75				2,261
Project 1	Researcher 3	iPS	Line 2	Protocol 2	Diff 8	2019-07-13	94,8	Spontaneuous	Examiner E	2019-08-13		-45,79	75,92	1,22E+04	1015	72,86	110	140,2	161,4	176,8	188,3	196,6	206,3	216,7	55,3	17,86	24	4,958				2,331
Project 1	Researcher 3	iPS	Line 2	Protocol 2	Diff 8	2019-07-13	94,8	Spontaneuous	Examiner E	2019-08-21		-57,07	91,01	3,45E+04	962,6	69,16	103,1	129,9	149,2	162,6	174,2	185,1	195,5	209	59,74	19,65	26,47	5,354				1,55
Project 1	Researcher 3	iPS	Line 2	Protocol 2	Diff 8	2019-07-13	94,8	Spontaneuous	Examiner E	2019-08-21		-41,91	78,4	1,49E+04	1025	84,62	119,2	145,6	163,2	175,1	184,2	193,1	202,7	216,9	53,74	25,93	31,58	4,45				1,26
Project 1	Researcher 3	iPS	Line 2	Protocol 2	Diff 8	2019-07-13	94,8	Spontaneuous	Examiner E	2019-08-21		-57,51	100,8	2,61E+04	1556	79,14	118,2	142,1	157,4	167,8	175	182,5	190,8	205,6	48,28	31,69	36,52	5,231				1,633
Project 1	Researcher 3	iPS	Line 2	Protocol 2	Diff 8	2019-07-13	94,8	Spontaneuous	Examiner E	2019-08-21		-69,00	105,6	2,21E+04	1626	67,75	106,4	132,4	149,2	160,3	168,3	175,6	182,9	191,9	42,71	22,89	28,79	10,45				1,528
Project 1	Researcher 3	iPS	Line 2	Protocol 2	Diff 8	2019-07-13	94,8	Spontaneuous	Examiner E	2019-08-21		-43,96	77,2	1,67E+04	1070	53,7	92,8	122,1	141,4	155,6	165,4	173,6	182,5	194,3	52,85	20,83	24,89	10,28				1,529
Project 1	Researcher 3	iPS	Line 2	Protocol 2	Diff 8	2019-07-13	94,8	Spontaneuous	Examiner E	2019-08-21		-51,54	88,66	2,31E+04	1381	55,63	91,38	116,1	132	142,2	150,4	157,4	165,6	175,1	43,08	24,91	29,24	7,796				1,492
Project 1	Researcher 3	iPS	Line 2	Protocol 2	Diff 8	2019-07-13	94,8	Spontaneuous	Examiner E	2019-08-21		-36,46	96,43	2,28E+04	1366	75,84	114,4	142,4	160,2	172,2	180,2	188,3	196,6	208,2	47,99	48,93	53,15	5,528				1,573
Project 1	Researcher 3	iPS	Line 2	Protocol 2	Diff 8	2019-07-13	94,8	Spontaneuous	Examiner E	2019-08-21		-30,92	100,7	4,78E+04	1180	55,63	89,9	119,6	141,8	156,9	167,6	177,3	187,5	201	59,17	53,92	58,71	4,683				1,73
Project 1	Researcher 3	iPS	Line 2	Protocol 2	Diff 8	2019-07-13	94,8	Spontaneuous	Examiner E	2019-08-21		-50,25	103,3	3,64E+04	1593	79,57	117	143	158,4	168	175,7	182,5	190,9	201,2	42,8	41,87	46,79	7,371				1,61
Project 1	Researcher 3	iPS	Line 2	Protocol 2	Diff 8	2019-07-13	94,8	Spontaneuous	Examiner E	2019-08-21		-59,49	107	5,20E+04	1607	75,11	119,2	149,4	166,8	177,9	185,3	192,4	200,5	211,9	45,1	33,58	39,43	3,661				1,582
Project 1	Researcher 3	iPS	Line 2	Protocol 2	Diff 8	2019-07-13	94,8	Spontaneuous	Examiner E	2019-08-21		-55,09	90,45	3,08E+04	1226	52,27	93,6	127,9	151,8	167,3	178,1	186,5	194,5	203,7	51,98	19,5	24,61	13,23				1,67
Project 1	Researcher 3	iPS	Line 2	Protocol 2	Diff 8	2019-07-13	94,8	Spontaneuous	Examiner E	2019-08-21		-56,40	102,9	4,20E+04	1533	82,82	121,1	145,2	160,3	169,9	177,3	184,4	193	204,8	44,48	35,77	40,72	8,991				1,704
Project 1	Researcher 3	iPS	Line 2	Protocol 2	Diff 8	2019-07-13	94,8	Spontaneuous	Examiner E	2019-08-21		-59,40	105,9	4,90E+04	1459	79,93	128,4	159,3	179,1	190,8	199,2	206,7	215,1	226,3	47,2	32,99	38,36	13,54				1,677
Project 1	Researcher 3	iPS	Line 2	Protocol 2	Diff 8	2019-07-13	94,8	Spontaneuous	Examiner E	2019-08-21		-54,10	85,64	4,53E+04	1304	55,97	95,33	122,6	138	147,5	155,1	162,2	170,5	181	43,07	19,58	23,58	7,076				1,676
Project 1	Researcher 3	iPS	Line 2	Protocol 2	Diff 8	2019-07-13	94,8	Spontaneuous	Examiner E	2019-08-21		-58,78	100,3	3,80E+04	1362	70,26	106,8	131	146,9	157,1	165,5	173,6	182,8	196,2	49,39	29,41	34,03	6,005				1,67
Project 1	Researcher 3	iPS	Line 2	Protocol 2	Diff 8	2019-07-13	94,8	Spontaneuous	Examiner E	2019-08-21		-54,22	86,97	2,96E+04	1219	65,91	109	139,5	158,7	171,1	179	187	196	208,9	50,13	20,23	24,82	6,984				1,647
Project 1	Researcher 3	iPS	Line 2	Protocol 2	Diff 8	2019-07-13	94,8	Spontaneuous	Examiner E	2019-08-21		-61,20	100,4	4,37E+04	1250	53,96	83,42	107	124,6	137,5	147,2	156,3	166,4	180,5	55,95	24,2	29,07	11,96				1,701
Project 1	Researcher 3	iPS	Line 2	Protocol 2	Diff 8	2019-07-13	94,8	Spontaneuous	Examiner E	2019-08-21		-61,08	100,8	4,24E+04	1291	73,15	101,8	121,8	135,7	145,3	154,1	163,7	176,2	197,6	61,91	29,91	33,53	10,88				1,779
Project 1	Researcher 3	iPS	Line 2	Protocol 2	Diff 8	2019-07-13	94,8	Spontaneuous	Examiner E	2019-08-21		-60,36	98,63	3,92E+04	1110	61,9	95,25	118,8	136,6	149,3	159,2	168,8	180,8	198,3	61,72	25,43	29,13	3,797				1,725
Project 1	Researcher 3	iPS	Line 2	Protocol 2	Diff 8	2019-07-13	94,8	Spontaneuous	Examiner E	2019-08-21		-61,96	107,2	4,59E+04	1513	72,41	114,1	143,3	162,1	173,2	181,1	188,7	197,8	211,2	49,03	31,31	36,67	18,46				1,701
Project 1	Researcher 3	iPS	Line 2	Protocol 2	Diff 8	2019-07-13	94,8	Spontaneuous	Examiner E	2019-08-21		-73,53	98,49	5,06E+04	1489	58,63	94,75	117,7	131,8	141,4	149	156,2	164,7	177,3	45,52	12,18	16,69	11,52				1,712
Project 1	Researcher 3	iPS	Line 2	Protocol 2	Diff 8	2019-07-13	94,8	Spontaneuous	Examiner E	2019-08-21		-71,36	109,8	5,27E+04	1586	79,88	126,1	154,5	170,8	180,9	188,4	195,5	203,9	216,4	45,59	25,56	30,6	8,091				1,695
Project 1	Researcher 3	iPS	Line 2	Protocol 2	Diff 8	2019-07-13	94,8	Spontaneuous	Examiner E	2019-08-21		-77,55	107,3	4,34E+04	1527	74,62	114,1	142,2	160,4	171	179	186,9	197,3	214,1	53,64	15,98	21,51	6,262				1,704
Project 1	Researcher 3	iPS	Line 2	Protocol 2	Diff 8	2019-07-13	94,8	Spontaneuous	Examiner E	2019-08-21		-64,07	95,03	4,06E+04	1400	56,59	93,23	118,2	133,1	142,9	150,5	157,9	166,8	180,4	47,35	17,8	22,14	11,59				1,734
Project 1	Researcher 3	iPS	Line 2	Protocol 2	Diff 8	2019-07-13	94,8	Spontaneuous	Examiner E	2019-08-21		-57,81	92,76	4,57E+04	1094	50,72	81,45	106,2	124,1	136,7	146	155,9	168,8	193,3	69,22	20,5	23,5	4,872				1,76
Project 1	Researcher 3	iPS	Line 2	Protocol 2	Diff 8	2019-07-13	94,8	Spontaneuous	Examiner E	2019-08-21		-52,13	84,2	2,98E+04	831,1	50,18	89,48	122,5	145,4	161	173,2	184,3	196,1	212,6	67,19	17,27	20,83	6,073				1,813
Project 1	Researcher 3	iPS	Line 2	Protocol 2	Diff 8	2019-07-13	94,8	Spontaneuous	Examiner E	2019-08-21		-62,85	93,78	4,45E+04	1199	57,42	97,6	133,1	157,8	173,1	183,1	191,4	200,2	211,9	54,08	14,77	20,35	12,52				1,867
Project 1	Researcher 3	iPS	Line 2	Protocol 2	Diff 8	2019-07-13	94,8	Spontaneuous	Examiner E	2019-08-21		-76,92	110,1	4,23E+04	1547	81,18	123,1	150,8	167,9	178,5	186	193,7	203,1	218,8	50,83	20,41	25,75	15,29				1,854
Project 1	Researcher 3	iPS	Line 2	Protocol 2	Diff 8	2019-07-13	94,8	Spontaneuous	Examiner E	2019-08-21		-57,94	99,79	2,08E+04	1329	70,73	125,2	175	204,7	218,9	228,1	235,8	244,6	257,5	52,78	23,41	30,79	4,568				1,83
Project 1	Researcher 3	iPS	Line 2	Protocol 2	Diff 8	2019-07-13	94,8	Spontaneuous	Examiner E	2019-08-21		-49,91	87,62	1,43E+04	1168	104,2	155	192	216,4	231	240,5	248,5	256,1	265,3	48,93	25,08	32,88	6,745				1,69
Project 1	Researcher 3	iPS	Line 2	Protocol 2	Diff 9	2019-07-24		Spontaneuous	Examiner E	2019-09-04		-71,94	104,9	2,69E+04	1504	99,54	134,8	159,7	175,3	184,7	192,4	200	210	226,7	51,41	21,45	29,33	5,147	27,22	127,1		1,632
Project 1	Researcher 3	iPS	Line 2	Protocol 2	Diff 9	2019-07-24		Spontaneuous	Examiner E	2019-09-04		-60,98	100,1	1,58E+04	1272	93,61	139,2	169,9	190,9	204,6	214,3	222,9	233	248,5	57,63	26,64	32,91	4,73	17,2	154,9		1,33
Project 1	Researcher 3	iPS	Line 2	Protocol 2	Diff 9	2019-07-24		Spontaneuous	Examiner E	2019-09-04		-29,54	83,92	1,07E+04	1129	77,01	107,8	131,5	148,1	160,1	169,5	178,7	188,8	203,7	55,61	44,37	49,35	4,448	16,82	126,7		1,004
Project 1	Researcher 3	iPS	Line 2	Protocol 2	Diff 9	2019-07-24		Spontaneuous	Examiner E	2019-09-04		-58,03	104,9	3,39E+04	1313	85,17	117,9	142,1	159,1	171,6	180,3	189,4	199,1	213,6	54,53	33,61	41,47	1,92	22,28	128,5		1,526
Project 1	Researcher 3	iPS	Line 2	Protocol 2	Diff 9	2019-07-24		Spontaneuous	Examiner E	2019-09-04		-71,49	108	3,09E+04	1546	63,76	91	109,7	122,2	130,9	138,4	146,3	157,2	177,6	55,39	24,96	29,12	4,501	5,967	113,8		1,483
Project 1	Researcher 3	iPS	Line 2	Protocol 2	Diff 9	2019-07-24		Spontaneuous	Examiner E	2019-09-04		-68,34	98,1	2,64E+04	1265	61,63	88,09	107,3	120,4	130,5	138,8	148,5	160,6	182,1	61,69	18,79	22,37	5,152	7,411	120,5		1,187
Project 1	Researcher 3	iPS	Line 2	Protocol 2	Diff 9	2019-07-24		Spontaneuous	Examiner E	2019-09-04		-59,67	97,61	1,66E+04	1225	90,23	124,5	147	162,7	173,5	183	193,5	207	239,3	76,62	28,17	32,4	5,093	16,24	149,1		1,211
Project 1	Researcher 3	iPS	Line 2	Protocol 2	Diff 9	2019-07-24		Spontaneuous	Examiner E	2019-09-04		-61,10	103,2	3,63E+04	1422	75,45	101	117,5	128,2	136,9	144,4	154,1	167,8	205,7	77,47	33,57	35,59	3,013	8	130,3		1,761
Project 1	Researcher 3	iPS	Line 2	Protocol 2	Diff 9	2019-07-24		Spontaneuous	Examiner E	2019-09-04		-63,89	110,1	2,52E+04	1407	106,6	145	171	188,1	199,2	208,2	217	228,3	248,8	60,65	33,99	42,05	4,723	30,27	142,2		1,769
Project 1	Researcher 3	iPS	Line 2	Protocol 2	Diff 9	2019-07-24		Spontaneuous	Examiner E	2019-09-04		-71,46	114,7	2,55E+04	1441	134,6	174,7	198,7	215,2	226,6	235,8	245,8	260,1	295,3	80,14	31,96	40,79	9,785	49,75	160,8		1,789
Project 1	Researcher 3	iPS	Line 2	Protocol 2	Diff 9	2019-07-24		Spontaneuous	Examiner E	2019-09-04		-65,49	115	2,23E+04	1372	105,9	145,8	173,6	190,9	202,5	212,8	224,1	239,7	278,7	87,81	37,76	42,68	6,472	18,74	172,9		1,839
Project 1	Researcher 3	iPS	Line 2	Protocol 2	Diff 9	2019-07-24		Spontaneuous	Examiner E	2019-09-04		-26,38	112,3	2,90E+04	1317	100,9	145	173,7	192,6	204,9	215	225,4	238,4	264,2	71,58	73,49	79,18	5,618	12,88	163,3		1,916
Project 1	Researcher 3	iPS	Line 2	Protocol 2	Diff 9	2019-07-24		Spontaneuous	Examiner E	2019-09-04		-66,49	111,3	3,54E+04	1565	85,8	123,7	145,9	160	169,2	177,1	185,1	196,3	217,9	57,91	34,15	38,69	4,245	6,1	132,1		1,924
Project 1	Researcher 3	iPS	Line 2	Protocol 2	Diff 9	2019-07-24		Spontaneuous	Examiner E	2019-09-04		-37,32	81,68	1,12E+04	1098	67,97	103,5	131,3	152,1	165,8	176,1	185,2	195,1	208,3	56,17	32,43	37,65	5,482	12,5	140,3		1,057
Project 1	Researcher 3	iPS	Line 2	Protocol 2	Diff 9	2019-07-24		Spontaneuous	Examiner E	2019-09-04		-54,10	103,3	3,18E+04	1154	93,76	135,4	164,7	186,6	201,2	211,9	223,2	236,2	256,6	70,01	35,75	42,23	5,687	19,02	162,9		1,973
Project 1	Researcher 3	iPS	Line 2	Protocol 2	Diff 9	2019-07-24		Spontaneuous	Examiner E	2019-09-04		-59,86	100,7	3,91E+04	1199	80,2	114,1	138,2	154,9	167	176,5	187,4	201,2	226	71,13	28,57	34,12	5,753	13,91	145,8		2,113
Project 1	Researcher 3	iPS	Line 2	Protocol 2	Diff 9	2019-07-24		Spontaneuous	Examiner E	2019-09-04		-56,60	111,9	3,53E+04	1471	91,29	128,6	151,4	166,9	177,4	185,5	194,9	206,5	231,7	64,86	43,79	49,3	4,899	15,63	140,4		2,113
Project 1	Researcher 3	iPS	Line 2	Protocol 2	Diff 9	2019-07-24		Pacing	Examiner E	2019-09-04		-46,27	90,43	3,86E+04	1093	40,67	66,42	94,63	113,9	128,7	140,2	150,1	162,8	182,2	68,27	26,58	30,69	2,789	4,483	141,5		1,001
Project 1	Researcher 3	iPS	Line 2	Protocol 2	Diff 9	2019-07-24		Pacing	Examiner E	2019-09-04		-85,70	119	7,57E+04	1236	58,02	93,03	119,1	141,1	154,9	165,7	178,7	196,6	233,1	91,95	15,14	17,5	1,484	3,467	175,1		1
Project 1	Researcher 3	iPS	Line 2	Protocol 2	Diff 9	2019-07-24		Pacing	Examiner E	2019-09-04		-86,31	111,1	7,04E+04	1169	48,7	76,03	97,17	114	127,5	139,8	156,5	183,3	245,5	131,5	-325,7	-1,207	1,638	3,317	196,9		1,05
Project 1	Researcher 3	iPS	Line 2	Protocol 2	Diff 9	2019-07-24		Spontaneuous	Examiner E	2019-08-27		-53,59	95,97	1,84E+04	1023	87,27	135,1	169,4	193,4	209,1	220,5	230,6	241,6	257,6	64,22	29,32	34,77	8,284				1,764
Project 1	Researcher 3	iPS	Line 2	Protocol 2	Diff 9	2019-07-24		Spontaneuous	Examiner E	2019-08-27		-45,36	92,8	1,23E+04	925,4	112,4	174,3	223,9	260	284,1	299,6	311,7	323,6	339,1	79,12	33,79	39,79	7,278				1,761
Project 1	Researcher 3	iPS	Line 2	Protocol 2	Diff 9	2019-07-24		Spontaneuous	Examiner E	2019-08-27		-59,39	91,09	1,37E+04	889,9	104	158,7	199,4	227,1	244,5	257,1	268,8	282,9	304,9	77,83	18,45	24,72	11,92				1,715
Project 1	Researcher 3	iPS	Line 2	Protocol 2	Diff 9	2019-07-24		Spontaneuous	Examiner E	2019-08-27		-57,28	87,7	1,29E+04	799,5	94,48	144,8	183,5	210,6	228,2	240,6	253,6	270,1	299,1	88,53	18,47	22,69	11,88				1,664
Project 1	Researcher 3	iPS	Line 2	Protocol 2	Diff 9	2019-07-24		Spontaneuous	Examiner E	2019-08-27		-48,82	94,03	1,41E+04	1091	78,81	113,9	145,9	173,7	194,9	208,7	219,4	228,9	238	64,29	29,95	37,84	9,796				1,751
Project 1	Researcher 3	iPS	Line 2	Protocol 2	Diff 9	2019-07-24		Spontaneuous	Examiner E	2019-08-27		-66,16	106,7	2,23E+04	998,4	135,2	212,6	267,6	302,9	323,6	336,8	347,8	360,7	378,6	75,7	26,01	32,58	11,57				1,714
Project 1	Researcher 3	iPS	Line 2	Protocol 2	Diff 9	2019-07-24		Spontaneuous	Examiner E	2019-08-27		-57,89	90,89	1,28E+04	1134	108,1	168,4	207,8	235,7	252,1	263,1	272	282	294	58,28	20,81	26,54	3,604				1,667
Project 1	Researcher 3	iPS	Line 2	Protocol 2	Diff 9	2019-07-24		Spontaneuous	Examiner E	2019-08-27		-54,89	92,27	1,48E+04	898	83,23	129,6	165,7	190,9	208,4	220,9	231,9	243,5	259,7	68,85	23,47	29,26	5,466				1,767
Project 1	Researcher 3	iPS	Line 2	Protocol 2	Diff 9	2019-07-24		Spontaneuous	Examiner E	2019-08-27		-61,08	97,83	1,63E+04	1024	114,8	174,8	215,2	243	260,4	272,8	283,6	296,5	315,6	72,56	23,55	30,04	5,948				1,764
Project 1	Researcher 3	iPS	Line 2	Protocol 2	Diff 9	2019-07-24		Spontaneuous	Examiner E	2019-08-27		-65,08	99,14	1,41E+04	1049	127,3	181,3	223,3	248,6	266,2	278,7	290,1	301,9	319,7	71,15	21,21	28,71	2,731				1,75
Project 1	Researcher 3	iPS	Line 2	Protocol 2	Diff 9	2019-07-24		Spontaneuous	Examiner E	2019-08-27		-47,07	83,1	1,02E+04	868,5	107,2	180,2	234,5	272,5	295,4	310,1	321,7	333,1	347,6	75,11	22,08	28,38	11,05				1,766
Project 1	Researcher 3	iPS	Line 2	Protocol 2	Diff 9	2019-07-24		Spontaneuous	Examiner E	2019-08-27		-63,14	101,1	1,16E+04	1029	122,3	193,5	242,8	274,2	293,4	306,1	316,8	328,6	344,7	70,52	24,51	30,46	12,12				1,779
Project 1	Researcher 3	iPS	Line 2	Protocol 2	Diff 9	2019-07-24		Spontaneuous	Examiner E	2019-08-27		-59,12	97,11	1,17E+04	813,5	108	169,3	215,8	245,8	265,1	280,3	295,6	316,6	363,9	118,2	23,6	28,37	9,852				1,657
Project 1	Researcher 3	iPS	Line 2	Protocol 2	Diff 9	2019-07-24		Spontaneuous	Examiner E	2019-08-27		-58,93	89,4	1,31E+04	729,2	94,11	140,8	178,3	205,1	223,9	238,5	252,2	267,9	292,1	86,99	17,99	22,83	5,203				1,815
Project 1	Researcher 3	iPS	Line 2	Protocol 2	Diff 9	2019-07-24		Spontaneuous	Examiner E	2019-08-27		-55,73	91,4	1,22E+04	773,5	87,89	136	172,6	200,1	218,9	233	245,8	260,2	280,4	80,38	22,27	27,4	19,4				1,854
Project 1	Researcher 3	iPS	Line 2	Protocol 2	Diff 10	2019-07-29		Spontaneuous	Examiner E	2019-09-03		-58,91	84,52	1,28E+04	1807	98,96	128,9	149,8	162,6	170,9	177,1	182,5	188,4	195,8	33,29	15,15	16,47	5,638	24,17	96,88		1,181
Project 1	Researcher 3	iPS	Line 2	Protocol 2	Diff 10	2019-07-29		Spontaneuous	Examiner E	2019-09-03		-54,54	90,62	1,23E+04	1714	172,2	205,9	230,4	246,7	257,7	265,6	271,8	278,1	285,5	38,78	25,53	-20,29	1,724	46,89	113,3		1,077
Project 1	Researcher 3	iPS	Line 2	Protocol 2	Diff 10	2019-07-29		Pacing	Examiner E	2019-09-03		-79,15	100,8	4,37E+04	1197	38,02	69,65	99,71	120,9	137,2	151,3	163,8	175,8	195,1	74,16	1,843	5,453	6,28	5,227	157		1
Project 1	Researcher 3	iPS	Line 2	Protocol 2	Diff 10	2019-07-29		Pacing	Examiner E	2019-09-03		-67,56	106,6	3,43E+04	1356	49,2	83,45	108,2	131,9	145,6	154,8	164,9	174,8	195,8	58,1	21,1	26,23	0,2428	5,65	137,3		0,9987
Project 1	Researcher 3	iPS	Line 2	Protocol 2	Diff 10	2019-07-29		Pacing	Examiner E	2019-09-03		-72,09	108,6	4,36E+04	1779	78,34	108,7	133,3	148,8	159,1	167,4	174,2	183,3	201,2	52,46	21,67	31,08	6,541	28,92	122,9		1,001
Project 1	Researcher 3	iPS	Line 2	Protocol 2	Diff 10	2019-07-29		Pacing	Examiner E	2019-09-03		-70,33	106,9	2,30E+05	1643	65,2	109,1	136,9	155,5	167	174,2	181,3	189,3	209,3	48	22,95	28,33	0,1696	4,75	141,8		0,9977
Project 1	Researcher 3	iPS	Line 2	Protocol 2	Diff 10	2019-07-29		Pacing	Examiner E	2019-09-03		-55,43	99,54	2,62E+05	1338	50,67	80,78	105,8	125,9	141,1	152,9	161,2	171,1	187,7	61,88	27,85	32,11	7,42	4,783	137,1		1,001
Project 1	Researcher 3	iPS	Line 2	Protocol 2	Diff 10	2019-07-29		Pacing	Examiner E	2019-09-03		-49,92	84,72	3,31E+04	1325	91,85	125	148,5	163,2	171,4	179,3	186,5	199,1	245,7	82,48	23,26	30,29	9,169	40,85	153,8		1,002
Project 1	Researcher 3	iPS	Line 2	Protocol 2	Diff 10	2019-07-29		Pacing	Examiner E	2019-09-03		-30,26	89,78	3,90E+05	1258	43,49	74,03	99,52	117,5	129,7	137,6	145,6	155,5	180,6	63,1	44,59	47,55	8,07	2,728	137,2		1
Project 1	Researcher 3	iPS	Line 2	Protocol 2	Diff 10	2019-07-29		Pacing	Examiner E	2019-09-03		-63,67	102,7	2,20E+05	1501	78,41	124,3	152,6	169,7	180,4	187,8	195,5	206,2	256,6	86,88	26,13	29,34	9,061	9,2	178,2		1,001
Project 1	Researcher 3	iPS	Line 2	Protocol 2	Diff 10	2019-07-29		Pacing	Examiner E	2019-09-03		-57,57	95,41	3,30E+04	1327	73,34	104,1	130,3	147,9	160	168,5	176,6	186,3	209	61,13	22,66	31,54	14,62	30,57	135,7		1,001
Project 1	Researcher 3	iPS	Line 2	Protocol 2	Diff 10	2019-07-29		Pacing	Examiner E	2019-09-03		-48,25	82,9	1,46E+04	1054	39	68,15	94,7	116,8	132,1	141,6	149,9	158,4	172,4	54,15	19,38	23,87	0,1997	5,15	131,5		0,9997
Project 1	Researcher 3	iPS	Line 2	Protocol 2	Diff 10	2019-07-29		Pacing	Examiner E	2019-09-03		-48,12	89,31	5,71E+04	1456	72,5	104,2	124,9	141,2	152,3	159	165,9	173,3	186,4	45,16	28,74	36,45	3,67	24,71	113,9		1
Project 1	Researcher 3	iPS	Line 2	Protocol 2	Diff 10	2019-07-29		Pacing	Examiner E	2019-09-03		-57,78	100,7	5,33E+05	1346	40,4	75,85	106	126,1	139,1	147,7	155,9	167,5	188,7	55,1	27,35	30,33	0,6731	0,25	147,8		0,9999
Project 1	Researcher 3	iPS	Line 2	Protocol 2	Diff 10	2019-07-29		Pacing	Examiner E	2019-09-03		-52,05	97,89	4,01E+05	1474	45,99	86,52	120,4	144,1	158	167	174,2	182,3	196,4	52,3	28,48	33,29	11,44	1,385	150,4		1
Project 1	Researcher 3	iPS	Line 2	Protocol 2	Diff 10	2019-07-29		Pacing	Examiner E	2019-09-03		-57,99	107,2	3,18E+05	1421	65,85	113,8	147,1	167,4	180,7	189,4	197,3	207,2	230,6	63,15	33,57	37,84	7,033	5,961	164,7		1,001
Project 1	Researcher 3	iPS	Line 2	Protocol 2	Diff 10	2019-07-29		Pacing	Examiner E	2019-09-03		-36,45	93,04	3,16E+05	1342	31,94	65,49	94,45	115,5	130	140,2	147,8	157,1	186,3	70,83	37,8	40,51	6,682	5,488	154,4		1,002
Project 1	Researcher 3	iPS	Line 2	Protocol 2	Diff 10	2019-07-29		Pacing	Examiner E	2019-09-03		-44,31	87,1	6,09E+04	1310	66,98	96,5	122,1	139,9	152,6	160,5	168,1	175,2	186,2	46,3	28,56	37,37	6,398	26,31	119,2		1,001
Project 1	Researcher 3	iPS	Line 2	Protocol 2	Diff 10	2019-07-29		Pacing	Examiner E	2019-09-03		-75,96	103	1,73E+04	1936	61,05	89,25	107,2	117,3	127	132,7	142,3	155,9	176,9	40,05	19,16	27,76	0,5026	10,5	100,1		0,9974
Project 1	Researcher 3	iPS	Line 2	Protocol 2	Diff 10	2019-07-29		Pacing	Examiner E	2019-09-03		-991,90	77,91	4,97E+04	1140	24,15	56,7	92,95	125,9	144,9	157,4	165,8	175	191,8	65,85	-0,3488	1,72	0,5522	0,85	0		1,001
Project 3	Researcher 3	ES	Line 1	Protocol 1	Diff 1	2015-04-05	85,00	Spontaneuous	Examiner A	2015-04-28	pa448	-37,22	86,00	34560,00	2201,00	44,23	80,28	129,60	168,40	186,40	193,50	201,70	207,20	212,90	83,33	28,28	30,04	3199,00			10,00	0,60
Project 3	Researcher 3	ES	Line 1	Protocol 1	Diff 1	2015-04-05	85,00	Spontaneuous	Examiner A	2015-04-28	pa450	-46,83	92,17	31550,00	2780,00	60,02	87,36	107,80	119,40	125,70	130,40	135,10	140,10	146,40	38,37	31,70	30,89	10,89			23,00	0,93
Project 3	Researcher 3	ES	Line 1	Protocol 1	Diff 1	2015-04-05	85,00	Spontaneuous	Examiner A	2015-04-28	pa451	-52,85	95,52	82780,00	2724,00	76,32	112,10	130,80	143,60	150,10	155,10	159,20	163,80	169,40	38,55	30,74	11,59	1,05			3,00	0,81
Project 3	Researcher 3	ES	Line 1	Protocol 1	Diff 1	2015-04-05	85,00	Spontaneuous	Examiner A	2015-04-28	pa453	-99,11	147,70	33190,00	4871,00	4092,00	4118,00	88,55	102,60	113,80	117,80	122,90	128,20	133,50	44,99	35,89	39,75	-0,65			7,00	1,06
Project 3	Researcher 3	ES	Line 1	Protocol 1	Diff 1	2015-04-05	85,00	Spontaneuous	Examiner A	2015-04-28	pa456	-41,78	87,53	15990,00	4468,00	34,54	37,16	80,98	125,70	151,90	170,00	181,00	185,10	195,30	114,30	27,87	34,06	1,69			7,00	0,50
Project 3	Researcher 3	ES	Line 1	Protocol 1	Diff 1	2015-04-05	85,00	Spontaneuous	Examiner A	2015-04-28	pa459	-58,79	100,70	74380,00	2255,00	62,26	102,40	132,10	150,70	161,70	168,30	173,50	178,20	183,10	50,98	27,29	34,49	10,28			29,00	0,72
Project 3	Researcher 3	ES	Line 1	Protocol 1	Diff 2	2015-04-13	81,00	Spontaneuous	Examiner B	2015-05-06	pa537	-50,40	78,94	22480,00	1203,00	40,78	76,72	95,17	106,50	117,10	126,40	138,70	149,40	157,30	62,13	16,64	20,83	1,05			3,00	0,81
Project 3	Researcher 3	ES	Line 1	Protocol 1	Diff 2	2015-04-13	81,00	Spontaneuous	Examiner B	2015-05-06	pa538	-35,58	56,02	18510,00	1621,00	44,38	96,35	119,00	133,60	139,40	144,10	148,00	152,20	156,70	37,67	13,94	16,54	1,25			3,00	0,90
Project 3	Researcher 3	ES	Line 1	Protocol 1	Diff 2	2015-04-13	81,00	Spontaneuous	Examiner B	2015-05-06	pa539	-48,45	97,19	26680,00	2312,00	72,24	111,60	132,50	141,50	147,10	151,80	156,20	161,80	169,30	36,83	39,25	35,76	5,01			11,00	0,88
Project 3	Researcher 3	ES	Line 1	Protocol 1	Diff 2	2015-04-13	81,00	Spontaneuous	Examiner B	2015-05-06	pa541	-48,16	86,83	23450,00	2003,00	50,61	89,10	113,60	125,80	132,50	137,60	142,20	147,00	153,50	39,83	27,86	32,12	8,38			15,00	1,06
Project 3	Researcher 3	ES	Line 1	Protocol 1	Diff 2	2015-04-13	81,00	Spontaneuous	Examiner B	2015-05-06	pa543	-58,79	92,52	20610,00	3567,00	76,96	118,60	137,70	144,50	149,10	152,30	155,10	157,70	160,60	22,91	25,02	17,60	2,28			6,00	0,81
Project 3	Researcher 3	ES	Line 1	Protocol 1	Diff 2	2015-04-13	81,00	Spontaneuous	Examiner B	2015-05-06	pa544	-41,34	70,27	19760,00	2009,00	51,61	96,25	112,60	120,20	124,70	128,80	133,00	137,00	142,30	29,77	22,39	19,80	8,44			10,00	1,63
Project 3	Researcher 3	ES	Line 1	Protocol 1	Diff 3	2015-07-25	65,00	Spontaneuous	Examiner B	2015-08-20	ctrl001	-31,44	57,90	7080,00	996,60	85,71	144,40	183,80	202,90	215,10	223,20	231,00	238,00	248,50	64,70	18,14	22,36	2,54			5,00	1,06
Project 3	Researcher 3	ES	Line 1	Protocol 1	Diff 3	2015-07-25	65,00	Spontaneuous	Examiner B	2015-08-20	ctrl002	-36,88	59,28	5949,00	1291,00	114,80	152,50	170,30	181,30	189,40	195,90	201,60	207,50	214,60	44,36	18,59	20,00	13,27			17,00	1,62
Project 3	Researcher 3	ES	Line 1	Protocol 1	Diff 3	2015-07-25	65,00	Spontaneuous	Examiner B	2015-08-20	ctrl003	-50,22	72,88	5554,00	1059,00	121,80	176,00	201,50	215,70	223,90	232,60	240,90	251,60	268,20	66,68	15,95	20,14	1,76			3,00	1,38
Project 3	Researcher 3	ES	Line 1	Protocol 1	Diff 3	2015-07-25	65,00	Spontaneuous	Examiner B	2015-08-20	ctrl004	-29,80	60,10	6431,00	1671,00	78,44	116,20	138,20	151,60	158,30	163,00	168,30	172,90	177,90	39,69	22,94	28,88	4,12			11,00	0,73
Project 3	Researcher 3	ES	Line 1	Protocol 1	Diff 3	2015-07-25	65,00	Spontaneuous	Examiner B	2015-08-20	ctrl005	-8,88	61,10	8535,00	1723,00	80,69	110,20	127,50	139,00	144,80	149,90	154,50	158,70	163,10	35,52	47,14	50,79	2,54			6,00	0,90
Project 3	Researcher 3	ES	Line 1	Protocol 1	Diff 3	2015-07-25	65,00	Spontaneuous	Examiner B	2015-08-20	ctrl006	-42,91	61,72	5310,00	1073,00	77,92	105,30	128,50	144,30	155,60	163,90	170,60	177,50	184,40	55,90	11,04	16,64	1,45			3,00	1,02
Project 3	Researcher 3	ES	Line 1	Protocol 1	Diff 3	2015-07-25	65,00	Spontaneuous	Examiner B	2015-08-21	ctrl000	-11,17	51,18	7885,00	1078,00	79,11	127,00	156,70	173,20	183,30	190,30	196,10	201,40	206,70	50,03	33,83	36,88	33,46			32,00	2,04
Project 3	Researcher 3	ES	Line 1	Protocol 1	Diff 3	2015-07-25	65,00	Spontaneuous	Examiner B	2015-08-21	ctrl010	-57,21	86,23	10460,00	1801,00	80,88	108,40	126,60	137,20	144,20	149,80	154,70	159,90	166,30	39,68	19,71	26,91	2,63			3,00	2,16
Project 3	Researcher 3	ES	Line 1	Protocol 1	Diff 3	2015-07-25	65,00	Spontaneuous	Examiner B	2015-08-21	ctrl014	-45,97	70,75	10770,00	1391,00	163,40	207,50	259,50	291,20	305,30	312,60	318,50	324,00	330,60	71,11	11,31	-12,13	1,95			4,00	1,11
Project 3	Researcher 3	ES	Line 1	Protocol 1	Diff 3	2015-07-25	65,00	Spontaneuous	Examiner B	2015-08-21	ctrl016	-34,63	60,36	6185,00	996,70	156,90	297,50	388,10	417,20	431,40	442,30	450,30	458,70	466,20	78,11	17,07	21,62	17,04			9,00	3,50
Project 3	Researcher 3	ES	Line 1	Protocol 1	Diff 3	2015-07-25	65,00	Spontaneuous	Examiner B	2015-08-21	ctrl018	-52,03	95,36	26850,00	1226,00	89,37	136,20	182,20	206,90	220,80	230,50	239,10	248,50	260,20	78,01	28,28	36,24	3,81			6,00	1,41
Project 3	Researcher 3	ES	Line 1	Protocol 1	Diff 3	2015-07-25	65,00	Spontaneuous	Examiner B	2015-08-21	ctrl019	-42,65	65,90	6548,00	961,40	121,50	173,10	204,30	222,80	235,00	245,00	252,70	261,50	270,00	65,67	16,58	20,94	11,81			7,00	3,78
Project 3	Researcher 3	ES	Line 1	Protocol 1	Diff 3	2015-07-25	65,00	Spontaneuous	Examiner B	2015-08-21	ctrl021	-46,84	60,70	5682,00	842,60	113,20	167,30	197,80	217,50	231,20	242,40	252,20	261,90	273,40	75,52	7,48	11,20	18,31			11,00	3,49
Project 4	Researcher 2	iPS	Line 3	Protocol 2	Diff 1	2016-05-03	85,70	Spontaneuous	Examiner A	2016-06-06	0	-43,15	95,40	16920,00	1862,00	100,30	129,60	153,50	169,10	180,40	189,10	195,00	201,30	208,40	39,31	41,44	50,45	4,57	10,90	108,10		2,71
Project 4	Researcher 2	iPS	Line 3	Protocol 2	Diff 1	2016-05-03	85,70	Spontaneuous	Examiner A	2016-06-06	1	-25,93	63,33	11540,00	1281,00	82,87	114,00	137,30	157,10	170,80	180,90	186,80	192,60	198,70	41,60	28,36	34,80	0,66	10,82	115,90		0,65
Project 4	Researcher 2	iPS	Line 3	Protocol 2	Diff 1	2016-05-03	85,70	Spontaneuous	Examiner A	2016-06-06	2	-33,71	94,12	18800,00	2182,00	109,30	141,90	164,60	181,50	191,80	197,60	202,50	207,30	213,60	32,17	49,30	58,21	5,16	9,65	104,30		1,90
Project 4	Researcher 2	iPS	Line 3	Protocol 2	Diff 1	2016-05-03	85,70	Spontaneuous	Examiner A	2016-06-06	3	-43,59	87,87	14560,00	1824,00	102,80	136,70	160,00	175,30	185,50	193,30	198,10	203,90	210,50	35,17	34,03	42,05	1,56	11,18	107,70		1,42
Project 4	Researcher 2	iPS	Line 3	Protocol 2	Diff 1	2016-05-03	85,70	Spontaneuous	Examiner A	2016-06-06	4	-39,02	69,03	11930,00	1387,00	93,65	130,40	157,40	175,00	188,00	195,00	201,70	206,90	213,00	37,93	22,61	26,61	2,10	9,05	119,30		0,79
Project 4	Researcher 2	iPS	Line 3	Protocol 2	Diff 1	2016-05-03	85,70	Spontaneuous	Examiner A	2016-06-06	5	-58,36	79,78	11410,00	1284,00	124,60	163,70	190,60	213,00	228,00	237,10	245,30	252,20	262,40	49,40	11,65	19,19	1,59	14,65	137,80		1,25
Project 4	Researcher 2	iPS	Line 3	Protocol 2	Diff 1	2016-05-03	85,70	Spontaneuous	Examiner A	2016-06-06	6	6,84	86,26	12620,00	1126,00	129,00	188,50	230,90	262,30	284,50	297,80	307,60	316,70	326,90	64,62	80,25	88,93	4,12	12,22	197,90		1,41
Project 4	Researcher 2	iPS	Line 3	Protocol 2	Diff 1	2016-05-03	85,70	Spontaneuous	Examiner A	2016-06-06	9	-47,58	82,66	14600,00	1454,00	106,70	171,90	221,90	257,70	275,00	284,10	290,90	299,60	318,60	60,86	22,68	28,78	4,83	8,53	211,90		1,89
Project 4	Researcher 2	iPS	Line 3	Protocol 2	Diff 1	2016-05-03	85,70	Spontaneuous	Examiner A	2016-06-06	10	-63,77	71,16	9842,00	877,40	97,52	157,90	202,00	233,20	253,20	269,60	280,80	290,60	301,80	68,64	-2,92	1,29	2,09	9,88	204,30		1,14
Project 4	Researcher 2	iPS	Line 3	Protocol 2	Diff 2	2016-07-29	50,80	Spontaneuous	Examiner A	2016-08-29	0	-28,17	71,03	9888,00	972,50	101,80	156,30	203,60	245,70	276,20	293,80	306,20	318,40	331,30	85,60	31,40	36,42	1,05	12,25	229,50		1,28
Project 4	Researcher 2	iPS	Line 3	Protocol 2	Diff 2	2016-07-29	50,80	Spontaneuous	Examiner A	2016-08-29	3	-37,93	70,02	8168,00	866,10	134,20	170,70	200,80	225,50	245,20	259,40	270,30	279,80	289,10	63,59	20,93	11,61	8,61	43,87	154,90		1,47
Project 4	Researcher 2	iPS	Line 3	Protocol 2	Diff 2	2016-07-29	50,80	Spontaneuous	Examiner A	2016-08-29	7	-37,96	56,60	6042,00	1166,00	77,13	106,30	129,40	147,00	162,20	172,30	179,50	186,30	194,70	47,68	11,54	15,92	5,08	19,29	117,60		1,84
Project 4	Researcher 2	iPS	Line 3	Protocol 2	Diff 2	2016-07-29	50,80	Spontaneuous	Examiner A	2016-08-29	8	-27,96	64,12	9454,00	952,20	79,26	105,60	126,50	144,60	158,90	170,50	179,10	187,20	197,60	52,96	27,07	33,05	7,78	16,66	118,30		1,86
Project 4	Researcher 2	iPS	Line 3	Protocol 2	Diff 2	2016-07-29	50,80	Spontaneuous	Examiner A	2016-08-29	14	-43,93	81,39	9533,00	1041,00	90,32	119,40	143,50	161,90	175,50	185,50	195,40	210,10	241,90	79,96	26,26	33,64	9,41	28,26	151,60		1,57
Project 4	Researcher 2	iPS	Line 3	Protocol 2	Diff 2	2016-07-29	50,80	Spontaneuous	Examiner A	2016-08-29	17	-49,59	87,38	15480,00	1197,00	82,92	114,50	134,50	151,30	163,80	171,30	179,40	187,90	206,50	55,17	27,86	33,07	2,80	9,68	123,60		1,53
Project 4	Researcher 2	iPS	Line 3	Protocol 2	Diff 2	2016-07-29	50,80	Spontaneuous	Examiner A	2016-08-29	18	-64,06	92,71	27970,00	1369,00	63,12	89,07	108,20	122,30	132,20	140,10	148,80	162,60	314,70	192,40	17,40	7,85	7,75	8,63	251,60		1,65
Project 4	Researcher 2	iPS	Line 3	Protocol 2	Diff 3	2016-07-31	87,80	Spontaneuous	Examiner A	2016-09-02	10	-21,91	79,41	8606,00	775,70	98,47	154,00	202,40	239,60	269,70	288,50	303,00	315,80	328,90	89,30	43,96	49,98	1,42	14,02	230,40		0,59
Project 4	Researcher 2	iPS	Line 3	Protocol 2	Diff 3	2016-07-31	87,80	Spontaneuous	Examiner A	2016-09-02	12	-38,92	83,63	20080,00	841,70	92,91	146,60	195,70	243,70	282,00	304,30	318,80	332,70	350,90	107,20	29,00	34,95	2,15	6,88	258,00		1,03
Project 4	Researcher 2	iPS	Line 3	Protocol 2	Diff 3	2016-07-31	87,80	Spontaneuous	Examiner A	2016-09-02	13	-50,30	89,85	21280,00	920,60	93,48	144,00	187,70	230,10	263,70	284,40	299,10	311,90	325,90	95,84	23,24	29,82	2,32	7,33	232,40		0,88
Project 4	Researcher 8	iPS	Line 3	Protocol 2	Diff 4			Spontaneuous	Examiner D		Pac24000	-55,14	77,1	1,52E+04	690,1	88,71	154,5	241,4	368,8	426,5	448,7	464,2	477,6	491,6	122,7	0,6336	7,558	38,11				3,404
Project 4	Researcher 8	iPS	Line 3	Protocol 2	Diff 4			Spontaneuous	Examiner D		Pac24001	-93,35	76,92	6882	988,6	102,7	157,5	227,8	298,6	329	346	360,5	376,8	394,2	95,67	-31,94	-25,29	6,084				3,028
Project 4	Researcher 8	iPS	Line 3	Protocol 2	Diff 4			Spontaneuous	Examiner D		Pac24003	-43,51	77,91	1,40E+04	961,3	63,71	105,8	156,4	217,9	298,1	339,5	355,9	367,2	378,2	160,2	11,81	17,79	13,84				3,513
Project 4	Researcher 8	iPS	Line 3	Protocol 2	Diff 4			Spontaneuous	Examiner D		Pac24004	-49,02	79,81	1,02E+04	1323	86,65	147,6	223,8	311,2	340,7	355,3	366,5	382,3	401,2	89,93	12,2	19,1	13,35				2,966
Project 4	Researcher 8	iPS	Line 3	Protocol 2	Diff 4			Spontaneuous	Examiner D		Pac24005	-51,82	78,3	1,31E+04	1036	75,12	124	183,1	261,6	307,8	323,5	334,6	345,5	360,6	99,05	5,914	14,16	30,95				2,889
Project 4	Researcher 8	iPS	Line 3	Protocol 2	Diff 4			Spontaneuous	Examiner D		Pac24006	-54,11	75,29	9240	1140	80,72	124,7	175,4	232,3	275,8	295,1	307,4	320,8	338,3	106,1	3,275	11,32	17,57				2,609
Project 4	Researcher 8	iPS	Line 3	Protocol 2	Diff 4			Spontaneuous	Examiner D		Pac24007	-54,83	79,82	1,16E+04	1420	71,56	121,2	169,4	226,9	270,2	285,4	294,3	304	317,4	90,56	6,255	13,79	13,45				1,925
Project 4	Researcher 8	iPS	Line 3	Protocol 2	Diff 4			Spontaneuous	Examiner D		Pac24009	-53,92	71,91	9619	1023	69,85	120,3	186	271,4	382,4	404,3	417	431,1	446,8	175,4	-3,493	3,37	10,21				3,708
Project 4	Researcher 8	iPS	Line 3	Protocol 2	Diff 4			Spontaneuous	Examiner D		Pac24010	-59,80	92,3	1,86E+04	2071	108,7	173,2	248,5	353,5	396,5	404,3	411,5	416,3	427	73,56	11,25	22,08	13,07				4,099
Project 4	Researcher 8	iPS	Line 3	Protocol 2	Diff 4			Spontaneuous	Examiner D		Pac24012	-50,00	80,2	1,30E+04	1577	126,7	184,1	241,3	325,5	374,7	387	394	402	411,5	86,05	10,32	22,42	44,52				3,629
Project 4	Researcher 8	iPS	Line 3	Protocol 2	Diff 5			Spontaneuous	Examiner D		Pac24000	-55,12	96,27	2,53E+07	1431	83,43	146,2	210,8	358,8	428,4	442,9	454,5	472,6	527,5	168,7	12,83	20,52	9,107	6.021	444,1		2,733
Project 4	Researcher 8	iPS	Line 3	Protocol 2	Diff 5			Spontaneuous	Examiner D		Pac24001	-39,16	77,85	2,18E+07	1039	56,07	111,1	177,2	297,4	473,7	506,4	528,8	555,5	608,1	310,8	11,68	15,88	23,44	5.046	552		3,866
Project 4	Researcher 8	iPS	Line 3	Protocol 2	Diff 5			Spontaneuous	Examiner D		Pac24002	-48,23	84,54	1,03E+07	1168	67,25	105,1	148,4	186,1	238,9	280,9	298,7	311,8	331,4	145,3	16,12	21,91	5.788	13,5	264,2		1,900
Project 4	Researcher 8	iPS	Line 3	Protocol 2	Diff 5			Spontaneuous	Examiner D		Pac24003	-65,53	85,31	1,66E+07	1254	89,48	134,1	172,3	214,4	263,8	304,9	322,8	336,9	354,1	139,7	-1.359	-1.593	7.183	44,68	264,6		1,848
Project 4	Researcher 8	iPS	Line 3	Protocol 2	Diff 5			Spontaneuous	Examiner D		Pac24005	-49,45	89,36	2,11E+07	874,5	93,95	169,7	270,3	436	476,8	491,9	504,3	523,9	654,3	218,3	15,6	19,79	11,19	7.100	560,3		5,319
Project 4	Researcher 8	iPS	Line 3	Protocol 2	Diff 5			Spontaneuous	Examiner D		Pac24006	-61,49	97,35	2,06E+07	1082	86,37	161,9	249,8	402,2	452,4	467,5	480,3	505,1	645,7	243,5	9.565	13,36	23,34	7.583	559,4		3,659
Project 4	Researcher 8	iPS	Line 3	Protocol 2	Diff 5			Spontaneuous	Examiner D		Pac24007	-64,51	102	1,95E+07	922,9	79,6	142,7	206,1	310,2	392,2	417,5	439,5	464,1	544,4	234,1	8.968	13,83	8.296	6.988	464,8		3,884
Project 4	Researcher 8	iPS	Line 3	Protocol 2	Diff 5			Spontaneuous	Examiner D		Pac24008	-48,62	75,32	1,61E+07	686,4	64,47	116,4	176,2	254,5	360,1	424,9	446,3	464,3	509,4	254,8	4.289	8.024	5.189	6.933	444,9		4,091
Project 4	Researcher 8	iPS	Line 3	Protocol 2	Diff 5			Spontaneuous	Examiner D		Pac24009	-61,75	105,6	2,04E+07	1267	128	209,6	300,3	354,1	371,6	384,5	403,2	461,5	663,8	309,7	26,84	25,37	41,08	7.725	535,8		3,771
Project 4	Researcher 8	iPS	Line 3	Protocol 2	Diff 5			Spontaneuous	Examiner D		Pac24010	-41,98	67,29	1,35E+07	1027	60,22	126,7	191,8	310,5	455,4	485,7	502,7	518,9	595,9	285,4	4.122	7.562	11,8	8.494	535,7		3,087
Project 4	Researcher 8	iPS	Line 3	Protocol 2	Diff 5			Spontaneuous	Examiner D		Pac24011	-67,04	109,2	2,14E+07	1466	92,78	157,2	236	347,3	409,1	425	437,9	463,6	603,2	256	13,79	18,44	34,26	7.262	510,5		4,900
Project 4	Researcher 8	iPS	Line 3	Protocol 2	Diff 5			Spontaneuous	Examiner D		Pac24012	-57,27	98,57	2,16E+07	1441	66,83	126,5	187	281,1	385,5	409,2	420,7	438,1	554,7	273,6	12,43	16,2	40,2	6.808	487,8		4,441
Project 4	Researcher 8	iPS	Line 3	Protocol 2	Diff 5			Spontaneuous	Examiner D		Pac24014	-58,99	76,37	1,94E+07	1425	74,16	151,9	223,6	306,1	334,3	343,1	350,6	357,6	372,7	66,62	0,9425	6.905	12,78	5.475	298,6		6,090
Project 4	Researcher 8	iPS	Line 3	Protocol 2	Diff 5			Spontaneuous	Examiner D		Pac24015	-48,65	88,66	2,10E+07	1646	90,97	162,1	248,3	339,1	360,8	368,3	377,5	394,5	535,8	196,8	21,11	23,66	19,22	6.806	444,9		5,124
Project 4	Researcher 8	iPS	Line 3	Protocol 2	Diff 5			Spontaneuous	Examiner D		Pac24016	-44,35	70,32	9644	1030	96,39	147,1	204,9	277	375,6	421,1	436,5	449,7	466,5	189,5	5.559	14,21	5.220	32,19	370,1		2,556
Project 4	Researcher 8	iPS	Line 3	Protocol 2	Diff 5			Spontaneuous	Examiner D		Pac24018	-78,38	95,32	1,55E+07	1031	77,66	131,1	185,8	278,9	371,1	396	410	425,4	490,8	211,9	-11,28	-4.519	12,4	9.772	413,1		2,789
Project 4	Researcher 8	iPS	Line 3	Protocol 2	Diff 5			Spontaneuous	Examiner D		Pac24019	-52,88	71,9	1,03E+07	1178	46,94	88,63	130,1	191,7	267,6	301,5	322,2	341,2	370,4	178,7	-2.504	1.120	4.187	11,84	323,4		1,212
Project 4	Researcher 8	iPS	Line 3	Protocol 2	Diff 5			Spontaneuous	Examiner D		Pac24021	-57,42	73,02	1,88E+07	1301	44,87	94,55	150,6	243,5	352,1	377,6	391,7	402,4	416,9	173,4	-7.708	-1.213	5.373	6.500	372		1,216
Project 4	Researcher 8	iPS	Line 3	Protocol 2	Diff 5			Spontaneuous	Examiner D		Pac24022	-57,25	95,65	2,64E+07	1312	59,25	109,2	166,1	282,3	364	384,2	396,2	409,1	427,5	145,2	9.091	15,98	14,49	5.788	368,2		1,338
Project 4	Researcher 8	iPS	Line 3	Protocol 2	Diff 5			Spontaneuous	Examiner D		Pac24023	-62,09	95,33	2,24E+07	922,1	78,97	168,2	335,5	458,7	490,5	506,5	521,5	556,1	639,3	180,6	9.733	12,8	19,21	6.205	560,3		3,941
Project 4	Researcher 8	iPS	Line 3	Protocol 2	Diff 5			Spontaneuous	Examiner D		Pac24025	-69,44	88,24	1,51E+07	853,2	99,83	167,4	290,4	445,2	494,5	520,8	547	606,4	700,4	255,2	-4.078	-1.950	5.781	9.533	600,5		3,824
Project 4	Researcher 8	iPS	Line 3	Protocol 2	Diff 5			Spontaneuous	Examiner D		Pac24026	-58,53	91,23	2,26E+07	498,9	70,8	128,1	250,3	715,3	769,7	805,2	868,5	966,8	1064	349,1	2.521	4.115	6.595	6.817	993,5		4,933
Project 4	Researcher 8	iPS	Line 3	Protocol 2	Diff 5			Spontaneuous	Examiner D		pac24031	-64,42	104,2	2,87E+07	921,3	54,37	101,9	160,8	305	384,9	406,7	424,2	457,6	531,7	226,7	6.294	9.779	23,27	6.226	477,3		2,322
Project 4	Researcher 8	iPS	Line 3	Protocol 2	Diff 5			Spontaneuous	Examiner D		pac24032	-61,12	100,6	2,72E+07	903,9	47,79	86,02	142,5	282,4	412	445,1	463,5	487,3	547,9	265,5	4.230	7.228	19,8	5.935	500,1		3,823
Project 4	Researcher 8	iPS	Line 3	Protocol 2	Diff 5			Spontaneuous	Examiner D		pac24037	-52,62	75,89	4,00E+07	1142	41,67	96,89	201,6	490	516,4	527,8	539,5	553,9	573,6	83,59	0,7067	3.191	13,03	4.645	532		2,622
Project 4	Researcher 8	iPS	Line 3	Protocol 2	Diff 5			Spontaneuous	Examiner D		Pac24039	-64,95	91,56	1,73E+07	1535	61,38	114,7	195,1	272,6	292,6	304	311,5	328,7	544,1	271,5	4.207	2.711	14,51	6.862	482,7		3,684
Project 4	Researcher 8	iPS	Line 3	Protocol 2	Diff 5			Spontaneuous	Examiner D		Pac24040	-46,40	101	1,60E+07	2098	46,1	85,04	132,6	233	282,3	297,7	311,4	334,9	460	227	26,18	28,12	15,57	10,83	413,9		2,670
Project 4	Researcher 8	iPS	Line 3	Protocol 2	Diff 6			Spontaneuous	Examiner D		Pac24000	-62,54	86,72	1,69E+04	375,2	88,75	139,4	190,9	247,3	303,6	343,5	377	424	541,1	293,8	3,543	2,998	11,88				1,867
Project 4	Researcher 8	iPS	Line 3	Protocol 2	Diff 6			Spontaneuous	Examiner D		Pac24001	-50,09	74,41	8432	544,2	95,6	134,4	169,7	203,9	235,2	260,4	282,1	307,5	359,5	155,6	11,53	14,71	24,89				0,988
Project 4	Researcher 8	iPS	Line 3	Protocol 2	Diff 6			Spontaneuous	Examiner D		Pac24004	-47,26	79,41	8340	591,8	86,51	119,8	147,1	170,6	191,9	212,6	234,4	260,3	301,8	131,2	18,84	23,38	31,4				1,408
Project 4	Researcher 8	iPS	Line 3	Protocol 2	Diff 6			Spontaneuous	Examiner D		Pac24005	-42,04	84,44	1,29E+04	694,8	104,7	150,7	191,9	224,6	252,4	273,8	289,3	303,2	319,8	95,18	27,3	35,91	27,42				1,963
Project 4	Researcher 8	iPS	Line 3	Protocol 2	Diff 6			Spontaneuous	Examiner D		Pac24006	-53,62	82,95	9413	512,4	84,08	118,3	148,3	174,8	200	223,7	248,1	276,2	326	151,2	13,75	17,95	9,22				2,182
Project 4	Researcher 8	iPS	Line 3	Protocol 2	Diff 6			Spontaneuous	Examiner D		Pac24007	-53,05	88,39	1,37E+04	953,5	132,6	176,5	209,1	233,4	251,4	264,1	273,6	283,7	299,2	65,75	22,51	32,73	29,16				1,421
Project 4	Researcher 8	iPS	Line 3	Protocol 2	Diff 6			Spontaneuous	Examiner D		Pac24008	-65,48	111,7	2,53E+04	1296	85,98	154,4	216,5	270,3	301,5	318,1	334,1	363,9	433,4	163,1	24,87	29,48	20,42				1,548
Project 4	Researcher 8	iPS	Line 3	Protocol 2	Diff 6			Spontaneuous	Examiner D		Pac24010	-49,09	72,83	7629	698,4	254,5	281,9	304,7	324	340,4	354,5	367,6	382,4	404,1	80,09	11,98	-40,44	5,139				1,883
Project 4	Researcher 8	iPS	Line 3	Protocol 2	Diff 7			Spontaneuous	Examiner D		Pac24006	-50,76	77,71	2,14E+04	801	70,62	138,2	191,2	248,5	303,2	345,7	382,1	445,2	584,3	335,5	10,29	6,858	36,52				3,528
Project 4	Researcher 8	iPS	Line 3	Protocol 2	Diff 7			Spontaneuous	Examiner D		Pac24007	-48,04	72,1	1,70E+04	1054	66,39	135,6	199,3	280,1	354,6	381,3	397,8	416,5	494,5	214,4	5,836	9,188	22,88				2,753
Project 4	Researcher 8	iPS	Line 3	Protocol 2	Diff 7			Spontaneuous	Examiner D		Pac24008	-43,00	73,92	1,52E+04	1044	67,18	136,3	198,4	261,1	314,8	338,6	352,9	368,8	457,4	196,4	14,75	17,68	32,7				2,935
Project 4	Researcher 8	iPS	Line 3	Protocol 2	Diff 7			Spontaneuous	Examiner D		Pac24009	-53,96	81,9	1,87E+04	1232	68,5	130,8	194,7	278,1	348,4	369,8	383,8	398,8	456,4	178,3	-1,682	12,85	10,26				2,88
Project 4	Researcher 8	iPS	Line 3	Protocol 2	Diff 7			Spontaneuous	Examiner D		Pac24010	-51,91	77,07	1,07E+04	1242	284,5	344,5	385,8	430,9	462,8	483,5	496,4	507,1	520,8	89,93	11,61	-8,904	7,306				1,777
Project 4	Researcher 8	iPS	Line 3	Protocol 2	Diff 7			Spontaneuous	Examiner D		Pac24013	-42,29	84,85	1,89E+04	1205	69,48	137,3	210,6	744,9	1134	1185	1205	1224	1290	544,6	11,67	13,92	23,24				8,634
Project 4	Researcher 8	iPS	Line 3	Protocol 2	Diff 7			Spontaneuous	Examiner D		Pac24014	-49,08	75,38	1,36E+04	1103	156,5	238,6	313,4	406	539,4	592,6	619,1	637,3	759,9	353,9	5,301	15,01	4,039				2,199
Project 4	Researcher 8	iPS	Line 3	Protocol 2	Diff 7			Spontaneuous	Examiner D		Pac24015	-61,49	90,97	1,70E+04	1600	65,6	143,8	220,8	304	370,1	397,6	413,1	429,3	454,8	150,8	8,013	15,87	4,437				3,249
Project 4	Researcher 8	iPS	Line 3	Protocol 2	Diff 7			Spontaneuous	Examiner D		Pac24017	-44,57	77,94	1,62E+04	696,3	220,1	300	378,6	472,9	598,6	666,5	697,1	724,3	894,1	421,2	11,02	22,23	9,078				2,389
Project 4	Researcher 8	iPS	Line 3	Protocol 2	Diff 7			Spontaneuous	Examiner D		Pac24018	-42,81	72,83	1,13E+04	658	232,6	305,2	371,2	448,7	565	626,6	656	687,8	795	346,3	9,418	7,237	4,575				2,406
Project 4	Researcher 8	iPS	Line 3	Protocol 2	Diff 7			Spontaneuous	Examiner D		Pac24020	-61,01	95,41	1,97E+04	1339	61,29	125,3	193,7	296	411,7	451,2	470,9	496	605,6	309,6	7,2	8,291	26,85				4,784
Project 4	Researcher 8	iPS	Line 3	Protocol 2	Diff 7			Spontaneuous	Examiner D		Pac24021	-65,61	94,8	2,26E+04	1669	69,48	133,3	189	256,9	339,3	371,4	387,8	402,7	450,8	193,9	4,371	10,72	9,605				2,988
Project 4	Researcher 8	iPS	Line 3	Protocol 2	Diff 7			Spontaneuous	Examiner D		Pac24022	-53,60	82,77	1,72E+04	1595	110,2	174,6	226,4	290,4	355,7	381,9	395,8	411,3	454,9	164,4	8,671	12,02	18,09				3,252
Project 4	Researcher 8	iPS	Line 3	Protocol 2	Diff 7			Spontaneuous	Examiner D		Pac24004	-63,87	100,2	3,63E+04	812,6	88,53	161,5	241,5	374	470,5	509,6	545,1	633,4	740,8	366,8	7,64	9,504	76,35				4,105
Project 4	Researcher 8	iPS	Line 3	Protocol 2	Diff 7			Spontaneuous	Examiner D		Pac24005	-54,38	87,46	2,22E+04	1073	83,79	160,1	252,3	431,2	518,2	541,7	558,1	584,5	709,9	278,7	8,694	11,14	6,831				3,841
Project 4	Researcher 8	iPS	Line 4	Protocol 2	Diff 1			Spontaneuous	Examiner D		Pac25004	-30,03	83,2	9390	1345	122	159	184	204,8	218,2	229,7	243,4	262,1	334,2	129,4	41,61	49,98	14,86	68,76	212,2		2,25
Project 4	Researcher 8	iPS	Line 4	Protocol 2	Diff 1			Spontaneuous	Examiner D		Pac25006	-73,30	90,83	2,50E+04	1808	101,5	112,9	124,6	134,9	146,5	156,2	166,9	182,4	214,5	79,67	-3,863	-27,25	4,525	82,44	113,1		1,118
Project 4	Researcher 8	iPS	Line 4	Protocol 2	Diff 1			Spontaneuous	Examiner D		Pac25007	-55,61	79,44	1,16E+04	1193	105,4	129	151,3	169,9	183,5	194,8	208,2	222,6	246,4	76,46	8,535	-10,23	2,015	65,81	141		0,8783
Project 4	Researcher 8	iPS	Line 4	Protocol 2	Diff 1			Spontaneuous	Examiner D		Pac25008	-55,32	91,53	1,75E+04	1684	96,14	150,6	195,2	223,7	241,7	251,8	259,9	267,2	277,4	53,78	20,73	21,6	27,12	24,73	181,3		2,168
Project 4	Researcher 8	iPS	Line 4	Protocol 2	Diff 1			Spontaneuous	Examiner D		Pac25009	-46,25	77,74	9562	1088	213,3	244,7	263,6	285,2	302,1	317,7	333,7	351,5	385,8	100,6	16,59	-32,78	2,406	158,1	172,5		1,542
Project 4	Researcher 8	iPS	Line 4	Protocol 2	Diff 1			Spontaneuous	Examiner D		Pac25002	-53,27	82,12	1,56E+04	869	104,3	122,2	140,9	158,3	173,4	188,7	206,6	230,1	266,9	108,6	11,78	-5,593	21,94	46,7	162,6		0,7549
Project 4	Researcher 8	iPS	Line 4	Protocol 2	Diff 1			Spontaneuous	Examiner D		Pac25003	-30,63	75,3	1,03E+04	1098	198,8	242,6	277,3	301,9	318,7	329,6	339,8	350,5	368,3	66,36	32,07	15,22	6,619	82,54	169,4		1,753
Project 4	Researcher 8	iPS	Line 4	Protocol 2	Diff 2			Spontaneuous	Examiner D		Pac25005	-43,52	72,74	4927	1490	628,5	671	704,9	727,5	748,8	763,7	776,4	789,6	801,6	74,1	17,28	-33	21,75	579,8	173,1		2,619
Project 4	Researcher 8	iPS	Line 4	Protocol 2	Diff 2			Spontaneuous	Examiner D		Pac25015	-61,00	83,86	1,72E+04	1718	105,4	128,1	145,7	160,4	170,4	177,2	183,5	191,2	198,1	37,65	10,71	-11,26	1,199	44,85	92,72		0,4913
Project 4	Researcher 8	iPS	Line 4	Protocol 2	Diff 2			Spontaneuous	Examiner D		Pac25002	-33,14	70,5	4883	1870	130,3	167,4	198	215,9	231,3	242,7	248,5	258	265,1	49,21	26,48	-3,022	10,18	99,97	134,8		2,536
Project 4	Researcher 8	iPS	Line 4	Protocol 2	Diff 2			Spontaneuous	Examiner D		Pac25003	-58,68	74,15	5426	1371	263,7	284,9	316,6	337,5	358,1	373,7	389,8	406,6	424,4	86,85	0,04788	-48,56	12,16	231,2	160,7		2,546
Project 4	Researcher 8	iPS	Line 4	Protocol 2	Diff 2			Spontaneuous	Examiner D		Pac25008	-50,86	72,56	5019	598,2	204	227,9	250,9	269,2	285,3	300,9	320,4	347,9	390,8	121,6	9,623	-33,07	31,07	70,99	186,8		4,193
Project 4	Researcher 8	iPS	Line 4	Protocol 2	Diff 2			Spontaneuous	Examiner D		Pac25013	-50,90	84,48	9776	1959	87,05	125,7	158,7	186,4	203,2	213	223	229,1	243,7	57,36	18,08	20,33	7,008	45,77	156,7		2,12
Project 4	Researcher 8	iPS	Line 4	Protocol 2	Diff 2			Spontaneuous	Examiner D		Pac25017	-47,21	70,08	6148	875,8	165,1	184,9	200,9	214,3	225,6	235,4	244,7	253,4	263	48,65	12,85	-33,57	11,03	80,77	97,86		1,812
Project 4	Researcher 8	iPS	Line 4	Protocol 2	Diff 2			Spontaneuous	Examiner D		Pac25020	-45,66	72,91	5486	1540	107,1	123,6	135,6	146,3	156,5	163,2	170,9	178,3	189	42,72	16,51	-23,83	8,204	58,43	81,94		1,844
Project 4	Researcher 8	iPS	Line 4	Protocol 2	Diff 3			Spontaneuous	Examiner D		Pac25000	-47,43	73,62	5732	599,5	98,82	136,8	172,3	200,1	218,2	231,7	245,5	262,8	287,4	87,3	14,86	21,16	14,6	25,87	188,5		2,5
Project 4	Researcher 8	iPS	Line 4	Protocol 2	Diff 3			Spontaneuous	Examiner D		Pac25004	-58,84	92,87	1,24E+04	954	167,1	219,9	271,4	321,7	358,8	377	388,9	399,8	416,5	94,81	13,95	13,54	28,42	29,79	249,5		2,321
Project 4	Researcher 8	iPS	Line 4	Protocol 2	Diff 3			Spontaneuous	Examiner D		Pac25005	-54,91	84,85	9354	1081	133,7	179,5	223,6	258,2	288,9	306,8	319,5	331,3	345,5	87,31	12,83	18,42	3,144	48,38	211,8		1,807
Project 4	Researcher 8	iPS	Line 4	Protocol 2	Diff 3			Spontaneuous	Examiner D		Pac25006	-52,89	82,75	9198	746	119,7	180,1	233,1	282,1	315,7	334,2	347,7	360,6	378,4	96,37	13,71	22,71	17,57	21,62	258,7		3,483
Project 4	Researcher 8	iPS	Line 4	Protocol 2	Diff 3			Spontaneuous	Examiner D		Pac25007	-53,25	87,38	1,68E+04	1277	133,9	162,6	188,9	210,7	226,8	237,2	244,8	252,3	264,1	53,38	18,05	-36,07	4,942	39,48	130,2		0,9413
Project 4	Researcher 8	iPS	Line 4	Protocol 2	Diff 3			Spontaneuous	Examiner D		Pac25008	-41,34	77,01	7996	997,6	200,1	234,4	265,2	287,9	306,1	318,8	328,6	338,2	350,2	62,25	22,92	-28,56	3,523	84,56	150		0,7663
Project 4	Researcher 8	iPS	Line 4	Protocol 2	Diff 3			Spontaneuous	Examiner D		Pac25009	-80,24	84,93	8829	1429	209,2	228,8	248,1	265,9	280,8	291,1	298,9	305,8	314,7	48,78	-10,97	-71,64	14,75	78,82	105,5		1,439
Project 4	Researcher 8	iPS	Line 4	Protocol 2	Diff 3			Spontaneuous	Examiner D		Pac25010	-44,36	75,54	9232	894,3	130,7	169,8	201,5	227,1	246,5	259,4	270	282,4	299,2	72,09	19,61	29,39	4,7	21,14	168,5		2,577
Project 4	Researcher 8	iPS	Line 4	Protocol 2	Diff 3			Spontaneuous	Examiner D		Pac25011	-47,62	79,01	7202	1030	228,7	271,1	310,1	335,8	356,3	368,5	379,1	389,5	400,3	64,5	18,21	-36,93	4,446	86,77	171,6		1,527
Project 4	Researcher 8	iPS	Line 4	Protocol 2	Diff 3			Spontaneuous	Examiner D		Pac25012	-51,42	69	4326	845,3	265,5	302,4	338,3	369,3	393,7	409,2	419,5	430,3	442,5	73,24	5,117	-41,59	26,26	86,11	177		2,166
Project 4	Researcher 8	iPS	Line 4	Protocol 2	Diff 3			Spontaneuous	Examiner D		Pac25013	-49,30	83,22	1,03E+04	1253	267,9	306,6	342,9	373,7	398,3	412,4	421,7	432,7	444,8	71,09	18,95	-36,99	5,265	131,2	176,9		1,632
Project 4	Researcher 8	iPS	Line 4	Protocol 2	Diff 3			Spontaneuous	Examiner D		Pac25014	-45,19	74,13	6217	701	224,2	265,3	304,9	340,7	367,3	384,3	396,4	407,8	421,1	80,4	14,37	-22,18	18,53	53,92	196,9		2,712
Project 4	Researcher 8	iPS	Line 4	Protocol 2	Diff 3			Spontaneuous	Examiner D		Pac25015	-44,31	78,35	6513	915,3	221,2	270,2	309,7	349,2	375,7	395	410,4	424,9	440,5	91,28	19,16	-0,3177	7,727	95,17	219,3		2,291
Project 4	Researcher 4	iPS	Line 5	Protocol 2	Diff 1	2016-11-07	78	Spontaneuous	Examiner B	2016-12-08	1P22000	-63,30	97,99	15110,00	1110,00	152,40	196,50	229,30	252,40	269,20	282,30	293,10	302,90	312,40	60,02	20,09	10,28	84,57			187,00	0,92
Project 4	Researcher 4	iPS	Line 5	Protocol 2	Diff 1	2016-11-07	78	Spontaneuous	Examiner B	2016-12-08	1P22002	-58,58	92,53	12110,00	1373,00	174,20	201,70	222,20	236,40	246,40	254,30	261,40	268,60	276,60	40,17	21,68	-37,06	2,22			9,00	0,46
Project 4	Researcher 4	iPS	Line 5	Protocol 2	Diff 1	2016-11-07	78	Spontaneuous	Examiner B	2016-12-08	1P22005	-49,10	54,35	3504,00	656,00	368,50	381,50	393,20	404,60	414,40	423,90	434,20	445,80	460,60	55,94	-3,23	-41,74	4,11			12,00	0,75
Project 4	Researcher 4	iPS	Line 5	Protocol 2	Diff 2	2016-12-12	78	Spontaneuous	Examiner B	2017-01-19	2P22000	-46,24	90,99	21790,00	563,50	66,23	103,10	134,90	163,00	191,20	216,30	240,90	273,90	326,60	163,60	27,82	28,43	8,86			8,00	2,27
Project 4	Researcher 4	iPS	Line 5	Protocol 2	Diff 2	2016-12-12	78	Spontaneuous	Examiner B	2017-01-19	2P22001	-67,30	96,46	39230,00	657,50	67,29	107,80	140,40	168,70	193,30	213,20	231,60	253,00	284,30	115,60	12,86	16,25	15,12			14,00	2,22
Project 4	Researcher 4	iPS	Line 5	Protocol 2	Diff 2	2016-12-12	78	Spontaneuous	Examiner B	2017-01-19	2P22002	-34,26	80,05	26740,00	595,70	70,87	113,10	144,60	170,70	197,70	217,10	235,10	257,50	290,50	119,80	32,80	35,49	10,08			9,00	2,27
Project 4	Researcher 4	iPS	Line 5	Protocol 2	Diff 2	2016-12-12	78	Spontaneuous	Examiner B	2017-01-19	2P22003	-57,30	97,00	52910,00	630,40	75,74	117,80	150,00	178,40	202,90	222,20	242,70	268,80	311,90	133,40	24,43	26,89	6,29			7,00	1,90
Project 4	Researcher 4	iPS	Line 5	Protocol 2	Diff 2	2016-12-12	78	Spontaneuous	Examiner B	2017-01-19	2P22004	-49,36	100,90	45720,00	692,30	78,78	129,20	169,90	207,80	239,30	263,80	281,90	299,30	320,30	112,50	33,60	38,85	12,24			12,00	2,05
Project 4	Researcher 4	iPS	Line 5	Protocol 2	Diff 2	2016-12-12	78	Spontaneuous	Examiner B	2017-01-19	2P22006	-67,75	109,40	38050,00	1033,00	125,10	179,00	228,20	266,90	295,00	311,50	324,80	339,90	375,70	108,80	24,52	33,29	2,25			3,00	1,56
Project 4	Researcher 4	iPS	Line 5	Protocol 2	Diff 2	2016-12-12	78	Spontaneuous	Examiner B	2017-01-19	2P22007	-38,61	82,70	16990,00	740,50	108,20	152,20	194,00	225,30	250,90	271,00	288,00	303,60	321,60	96,23	29,97	31,27	5,77			6,00	2,07
Project 4	Researcher 4	iPS	Line 5	Protocol 2	Diff 2	2016-12-12	78	Spontaneuous	Examiner B	2017-01-19	2P22008	-34,04	63,31	11060,00	472,70	69,73	94,32	116,20	136,10	154,80	173,70	193,70	214,60	239,30	103,20	18,18	23,22	4,12			4,00	2,06
Project 4	Researcher 4	iPS	Line 5	Protocol 2	Diff 3			Spontaneuous	Examiner B		Pac22001	-48,19	96,51	22740	1468	86,12	138	190,7	241,3	271,1	297,7	309,9	376,7	497,9	256,6	30,2	27,52	5,315			4	2,99
Project 4	Researcher 4	iPS	Line 5	Protocol 2	Diff 3			Spontaneuous	Examiner B		Pac22002	-53,00	93,99	24080	1170	58,91	99,06	135,3	183,8	215,9	229,4	239,2	256,5	318,3	134,5	19,3	23,11	9,595			4	4,834
Project 4	Researcher 4	iPS	Line 5	Protocol 2	Diff 3			Spontaneuous	Examiner B		Pac22003	-57,45	100,1	42440	1120	55,69	92,91	129,8	170,7	203,2	218,9	229,6	245,4	298,2	127,4	20,26	24,04	15,47			9	3,195
Project 4	Researcher 4	iPS	Line 5	Protocol 2	Diff 3			Spontaneuous	Examiner B		Pac22004	-54,69	100,3	35620	1729	85,41	145,2	203,6	261,2	281,5	289,8	296,1	304,6	350,4	89,2	26,46	33,06	15,69			8	4,045
Project 4	Researcher 4	iPS	Line 5	Protocol 2	Diff 3			Spontaneuous	Examiner B		Pac22005	-55,92	100,8	33570	1584	78,85	131,5	181,1	235	264,5	276,4	283,5	291,7	314,2	79,22	24,62	32,46	21,99			13	3,195
Project 4	Researcher 4	iPS	Line 5	Protocol 2	Diff 3			Spontaneuous	Examiner B		Pac22006	-60,00	104,3	41100	1363	67,45	113,6	159	209,5	243,2	256,5	265,5	277,3	351,1	141,6	21,71	25,82	19,87			13	2,988
Project 4	Researcher 4	iPS	Line 5	Protocol 2	Diff 3			Spontaneuous	Examiner B		Pac22007	-64,46	109,9	60750	1690	76,7	124,6	171,7	222,3	248,1	256,9	264,6	277	402,2	180	23,75	24,66	16,74			10	3,277
Project 4	Researcher 4	iPS	Line 5	Protocol 2	Diff 3			Spontaneuous	Examiner B		Pac22008	-63,44	104,1	39380	1692	104,8	153,3	194,4	242,1	274,7	286,6	293,4	303,1	326,1	84,04	19,94	22,42	19,85			11	3,226
Project 4	Researcher 4	iPS	Line 5	Protocol 2	Diff 3			Spontaneuous	Examiner B		Pac22009	-56,67	98,58	33340	1401	63,92	107,3	149,4	195,8	230	244,6	252,2	262	282,8	86,99	20,32	27,82	8,175			6	2,96
Project 4	Researcher 4	iPS	Line 5	Protocol 2	Diff 3			Spontaneuous	Examiner B		Pac22010	-61,77	105,2	46790	1357	66,77	108,9	149,6	193,7	228,3	243,4	252,7	265,8	304,5	110,8	21,64	26,92	6,495			5	2,489
Project 4	Researcher 4	iPS	Line 5	Protocol 2	Diff 3			Spontaneuous	Examiner B		Pac22011	-54,68	100,4	48070	1083	50,45	84,48	115,9	147,8	174,8	192,5	205,3	225,5	281,8	134	24,83	26,32	15,62			12	2,417
Project 4	Researcher 4	iPS	Line 5	Protocol 2	Diff 3			Spontaneuous	Examiner B		Pac22012	-40,35	78,56	20550	1253	65,03	116	161,5	208,4	242,3	256,5	264,4	273,1	290,1	81,71	21,84	27,99	16,75			11	2,985
Project 4	Researcher 4	iPS	Line 5	Protocol 2	Diff 3			Spontaneuous	Examiner B		Pac22013	-37,78	74,08	18920	1064	110,5	149,7	181,3	209	236,5	254,9	265,7	275,8	290,5	81,53	22,33	19,44	19,01			13	2,986
Project 4	Researcher 4	iPS	Line 5	Protocol 2	Diff 3			Spontaneuous	Examiner B		Pac22015	-51,99	89,06	23410	1344	71,32	111,1	149,6	183,5	209,9	225,2	234,1	242,1	256	72,54	21,27	27	14,33			9	3,221
Project 4	Researcher 4	iPS	Line 5	Protocol 2	Diff 3			Spontaneuous	Examiner B		Pac22016	-54,94	83,89	22080	934	51,12	89,04	123,1	157,3	188,1	207,4	221,9	238,1	280,4	123,1	10,92	14,05	4,961			8	1,252
Project 4	Researcher 4	iPS	Line 5	Protocol 2	Diff 4			Spontaneuous	Examiner B		Pac22000	-58,12	109,3	36600	777,4	153,6	224,2	285,7	344,5	410,1	483,8	540,2	567,8	590,9	246,4	27,98	37,01	7,941			14	1,14
Project 4	Researcher 4	iPS	Line 5	Protocol 2	Diff 4			Spontaneuous	Examiner B		Pac22001	-58,24	109,8	36680	733,2	167,4	245,3	309,4	369,7	431,1	493,7	543,6	572,1	595,4	225,7	29,62	39,57	13,83			21	1,331
Project 4	Researcher 4	iPS	Line 5	Protocol 2	Diff 4			Spontaneuous	Examiner B		Pac22002	-49,59	100,1	24080	1089	146,6	186,6	218,1	244	262,3	275,6	287,5	304,1	345,1	101,1	35,14	48,75	4,836			5	2,405
Project 4	Researcher 4	iPS	Line 5	Protocol 2	Diff 4			Spontaneuous	Examiner B		Pac22003	-49,14	89,63	15920	1002	182,8	217,5	246,8	271,5	289,8	302,7	313,9	328	356	84,46	25,79	-27,99	6,38			6	2,542
Project 4	Researcher 4	iPS	Line 5	Protocol 2	Diff 4			Spontaneuous	Examiner B		Pac22006	-54,17	97,02	22360	855,7	98,64	159,9	214,6	267,2	316,4	348	369,5	388,4	408,7	141,5	22,61	30,18	12,84			7	3,688
Project 4	Researcher 4	iPS	Line 5	Protocol 2	Diff 5			Spontaneuous	Examiner B		Pac22000	-49,47	89,63	19060	2353	147,7	190,7	234,6	293,5	333,2	344,4	348,9	352,8	358	64,52	17,8	11,46	6,77			3	5,533
Project 5	Researcher 6	ES	Line 1	Protocol 1	Diff 4	2015-05-12	65,00	Spontaneuous	Examiner B	2015-06-10	Ctrl001	-43,48	99,33	1,33E+04	1500	121,7	206,6	247	263,6	273,5	280,9	287,8	295,3	305,2	41,55	48,65	55,33	7,299	4,234	40,79	16	0,8117
Project 5	Researcher 6	ES	Line 1	Protocol 1	Diff 4	2015-05-12	65,00	Spontaneuous	Examiner B	2015-06-10	Ctrl009	-56,35	96,11	1,16E+04	1432	97,85	140,5	159,6	170,5	179,1	186,9	194,5	203,1	213,1	42,61	35,37	37,41	12,97	4,192	34,93	12	1,975
Project 5	Researcher 6	ES	Line 1	Protocol 1	Diff 4	2015-05-12	65,00	Spontaneuous	Examiner B	2015-06-10	Ctrl017	-34,82	57,18	6478	1289	105,6	146,4	181,8	202,3	214,5	221,9	227,7	232,5	237,2	34,88	19,42	-18,02	21,92	5,424	45,9	21	1,9
Project 5	Researcher 6	ES	Line 1	Protocol 1	Diff 4	2015-05-12	65,00	Spontaneuous	Examiner B	2015-06-10	Ctrl00	-50,25	74,86	8264	1016	120,4	186,9	239,1	266,9	281,9	291,7	299,6	307,9	317,2	50,3	20,25	22,97	3,461	5	60,47	5	1,584
Project 5	Researcher 3	ES	Line 1	Protocol 1	Diff 5	2015-06-14	65,00	Spontaneuous	Examiner B	2015-07-10	Ctrl000	-54,67	74,04	1,03E+04	1262	181,9	208,1	226,8	240	248,9	256,1	262,3	268,8	276,3	36,31	15,15	-39,34	4,959	4,625	35,57	12	0,8683
Project 5	Researcher 3	ES	Line 1	Protocol 1	Diff 5	2015-06-14	65,00	Spontaneuous	Examiner B	2015-07-10	Ctrl002	-38,31	61,97	1,07E+04	1092	88,61	120,6	150,4	170,7	184	192,8	200,4	206,7	213,2	42,48	20,05	-32,7	3,594	3,383	49,98	9	0,8317
Project 5	Researcher 3	ES	Line 1	Protocol 1	Diff 5	2015-06-14	65,00	Spontaneuous	Examiner B	2015-07-10	Ctrl004	-52,23	81,34	1,34E+04	1557	81,17	106,1	124,1	136,3	145	151,7	157,3	162,8	168,7	32,38	24,65	-38,32	2,209	3,508	33,22	6	0,7458
Project 5	Researcher 3	ES	Line 1	Protocol 1	Diff 5	2015-06-14	65,00	Spontaneuous	Examiner B	2015-07-10	Ctrl005	-36,85	77,2	1,31E+04	1599	59,01	85,36	103,5	116,4	124,7	131,2	136,5	141,5	146,8	30,39	36,23	4,668	7,55	3,283	32,97	12	1,229
Project 5	Researcher 3	ES	Line 1	Protocol 1	Diff 5	2015-06-14	65,00	Spontaneuous	Examiner B	2015-07-10	Ctrl014	-63,61	95,01	1,44E+04	2232	86,12	121,4	137,9	146,6	152,9	157,6	162,8	168,5	174,3	27,77	26,49	10,89	3,335	3,231	24,88	8	0,8926
Project 5	Researcher 3	ES	Line 1	Protocol 1	Diff 5	2015-06-14	65,00	Spontaneuous	Examiner B	2015-07-10	Ctrl016	-60,42	78,14	1,33E+04	1834	72,38	98,15	115,5	126,6	133,4	138,7	143,3	147,9	153,5	26,97	14,16	-48,23	5,548	2,968	27,82	14	0,8606
Project 5	Researcher 3	ES	Line 1	Protocol 1	Diff 5	2015-06-14	65,00	Spontaneuous	Examiner B	2015-07-10	Ctrl017	-42,45	78,17	8989	1614	132,5	151,1	165,9	176,9	184,8	190,8	196	201	206,2	29,28	32,82	-33,73	3,42	11,62	30,1	11	0,6199
Project 5	Researcher 7	ES	Line 1	Protocol 1	Diff 6	2015-06-17	80,00	Spontaneuous	Examiner B	2015-07-17	Ctrl000	-46,33	64,04	8773	1197	60,09	100,2	130,8	142	148,6	154,4	160,1	166,3	174,6	32,6	14,28	10,36	11,6	4,259	29,26	34	0,7144
Project 5	Researcher 7	ES	Line 1	Protocol 1	Diff 6	2015-06-17	80,00	Spontaneuous	Examiner B	2015-07-17	Ctrl001	-53,58	77,51	1,52E+04	2025	65,95	117,4	137,3	144,6	149,4	153,4	157,3	161,5	166,9	22,34	18,37	23,05	2,508	2,52	20,01	5	0,8847
Project 5	Researcher 7	ES	Line 1	Protocol 1	Diff 6	2015-06-17	80,00	Spontaneuous	Examiner B	2015-07-17	Ctrl002	-87,87	80,65	1,00E+04	1795	110,3	159,2	187,5	201,4	209,1	214,6	219,5	224,4	230	28,6	-11,76	-73,05	8,92	5,948	32,08	23	0,8134
Project 5	Researcher 7	ES	Line 1	Protocol 1	Diff 6	2015-06-17	80,00	Spontaneuous	Examiner B	2015-07-17	Ctrl003	-49,21	70	8337	1686	127	178,8	202	213,3	220,1	225,1	229,5	233,8	238,4	25,07	17,08	-34,89	5,847	6,785	27,5	10	0,901
Project 5	Researcher 7	ES	Line 1	Protocol 1	Diff 6	2015-06-17	80,00	Spontaneuous	Examiner B	2015-07-17	Ctrl004	-47,78	78,51	1,11E+04	1476	113,4	158,3	181,1	191,8	198,6	204,4	210	215,7	222,7	30,89	26,83	-29,4	8,382	4,063	28,93	19	0,9281
Project 5	Researcher 7	ES	Line 1	Protocol 1	Diff 6	2015-06-17	80,00	Spontaneuous	Examiner B	2015-07-17	Ctrl005	-60,90	94,71	1,09E+04	1946	91,82	129,3	146	154,7	160,9	166	171	176,1	181,8	27,09	29,12	-5,745	6,654	4,861	25,01	18	0,7441
Project 5	Researcher 7	ES	Line 1	Protocol 1	Diff 6	2015-06-17	80,00	Spontaneuous	Examiner B	2015-07-17	Ctrl007	-46,63	68,66	7202	1293	110,7	145	170,3	186,9	197,6	205,5	211,7	217,5	223,2	36,33	19,19	-36,81	1,257	10,68	41,45	3	1,206
Project 5	Researcher 7	ES	Line 1	Protocol 1	Diff 6	2015-06-17	80,00	Spontaneuous	Examiner B	2015-07-17	Ctrl010	-60,24	80,27	1,01E+04	1717	101,3	141,1	166,6	180,8	189	195	199,9	204,6	209,8	29	15,67	-49,62	6,035	6,039	33,27	14	0,7675
Project 5	Researcher 7	ES	Line 1	Protocol 1	Diff 6	2015-06-17	80,00	Spontaneuous	Examiner B	2015-07-17	Ctrl012	-52,72	90,58	1,02E+04	2188	108	148,5	172,4	185,2	192,5	197,7	202	206,3	210,9	25,72	32,89	-40,06	2,574	6,179	29,69	7	0,7134
Project 5	Researcher 7	ES	Line 1	Protocol 1	Diff 6	2015-06-17	80,00	Spontaneuous	Examiner B	2015-07-17	Ctrl014	-62,30	90,92	9271	1943	100,4	137,5	163,9	179,2	188,4	194,6	199,5	204,3	209,2	30,03	23,39	-50,76	4,388	7,785	35,68	10	0,9724
Project 5	Researcher 7	ES	Line 1	Protocol 1	Diff 6	2015-06-17	80,00	Spontaneuous	Examiner B	2015-07-17	Ctrl015	-58,22	98,05	1,03E+04	2264	115,8	156,1	180	192,7	200	205,3	209,9	214,3	219,2	26,51	34,9	-45,54	6,706	6,769	29,91	18	0,7851
Project 5	Researcher 7	ES	Line 1	Protocol 1	Diff 6	2015-06-17	80,00	Spontaneuous	Examiner B	2015-07-17	Ctrl016	-26,93	90,54	1,17E+04	2032	113,7	161,3	188,8	201,7	208,6	213,8	218,3	223	228,3	26,67	58,72	-15,63	8,172	5,711	29,52	19	0,9601
Project 5	Researcher 7	ES	Line 1	Protocol 1	Diff 6	2015-06-17	80,00	Spontaneuous	Examiner B	2015-07-17	Ctrl017	-56,33	82,96	1,16E+04	1844	118,1	165,4	191,2	203,2	210,1	215,1	219,8	224,4	229,7	26,5	22,09	-44,76	5,502	4,581	28,57	13	0,9135
Project 5	Researcher 7	ES	Line 1	Protocol 1	Diff 6	2015-06-17	80,00	Spontaneuous	Examiner B	2015-07-17	Ctrl018	-48,64	83,46	1,05E+04	1733	117,8	170,6	203,1	219,6	228,7	235,1	240,2	245,3	250,7	31,14	29,81	-36,96	8,138	5,71	37,07	15	1,199
Project 5	Researcher 7	ES	Line 1	Protocol 1	Diff 6	2015-06-17	80,00	Spontaneuous	Examiner B	2015-07-17	Ctrl019	-34,27	92,33	9285	1890	146,3	193,4	230,1	250,4	262	269,4	275,2	280,2	285,3	34,88	54,41	-22,1	9,471	8,973	45,1	15	1,337
Project 5	Researcher 7	ES	Line 1	Protocol 1	Diff 6	2015-06-17	80,00	Spontaneuous	Examiner B	2015-07-17	Ctrl020	18,36	78,52	7794	1625	96,23	121,8	173,9	206,5	219	226,9	232,9	238,5	244,3	37,76	93,94	30,29	22,91	8,987	59,06	26	1,632
Project 5	Researcher 7	ES	Line 1	Protocol 1	Diff 6	2015-06-17	80,00	Spontaneuous	Examiner B	2015-07-17	Ctrl023	-40,79	65,88	8311	1367	81,33	107,7	144,8	172,9	187,1	196,4	202,9	209,1	215,6	42,78	22,64	-29,48	4,585	6,321	58,1	12	0,7521
Project 5	Researcher 7	ES	Line 1	Protocol 1	Diff 6	2015-06-17	80,00	Spontaneuous	Examiner B	2015-07-17	Ctrl025	-37,31	94,99	6999	1768	153,5	217,9	251,3	267,8	276,7	284,9	290,5	297,9	304,1	36,27	51,83	-22,4	3,439	9,733	39,23	3	2,649
Project 5	Researcher 7	ES	Line 1	Protocol 1	Diff 6	2015-06-17	80,00	Spontaneuous	Examiner B	2015-07-17	Ctrl026	-51,62	90,56	8653	2065	116,6	158,4	187,1	202,2	210,7	216,6	221,3	225,8	230,6	28,39	34,03	-39,01	11,49	8,162	34,26	13	1,841
Project 5	Researcher 7	ES	Line 1	Protocol 1	Diff 6	2015-06-17	80,00	Spontaneuous	Examiner B	2015-07-17	Ctrl027	-63,53	99,7	1,07E+04	2360	123,1	162,1	184,4	196,2	203,2	208,2	212,6	216,8	221,5	25,3	31,62	-50,7	7,77	6,928	28,2	16	1,053
Project 5	Researcher 7	ES	Line 1	Protocol 1	Diff 6	2015-06-17	80,00	Spontaneuous	Examiner B	2015-07-17	Ctrl028	-47,61	83,82	6717	1659	122,7	160,9	185,8	201,7	211,7	218,7	224,5	229,7	235	33,36	32,24	-35,01	8,582	13,24	38,62	17	1,15
Project 5	Researcher 7	ES	Line 1	Protocol 1	Diff 6	2015-06-17	80,00	Spontaneuous	Examiner B	2015-07-17	Ctrl029	-54,52	86,31	7155	1632	134,9	189,6	221,8	238,6	248,2	254,9	260,5	265,9	271,7	33,09	26,75	-39,83	12,32	13,9	38,63	13	1,856
Project 6	Researcher 5	iPS	Line 6	Protocol 3	Diff 1			Spontaneuous	Examiner B	2016-06-11	CM001	-46,25	64,21	8484	424,6			307,8	467,2	613,4	713,6	766,4	802,2	831,9	364,7	-1,215	1,553	16,77			10	3,172
Project 6	Researcher 5	iPS	Line 6	Protocol 3	Diff 1			Spontaneuous	Examiner B	2016-06-11	CM002	-35,32	50,94	5554	635,9			190,1	252,5	310,7	356	405,7	450	486,9	234,4	3,787	4,197	5,724			8	1,401
Project 6	Researcher 5	iPS	Line 6	Protocol 3	Diff 1			Spontaneuous	Examiner B	2016-06-11	CM003	-52,31	95,62	1,26E+04	537,7			295,1	387,4	457,2	498,7	526,5	549,5	575	187,6	20,34	25,96	13,39			15	1,662
Project 6	Researcher 5	iPS	Line 6	Protocol 3	Diff 1			Spontaneuous	Examiner B	2016-06-11	CM005	-65,60	98,9	1,10E+04	1002			309,8	394,3	445,3	472,9	490	504,3	519,3	125	10,48	17,78	11,38			22	1,097
Project 6	Researcher 5	iPS	Line 6	Protocol 3	Diff 1			Spontaneuous	Examiner B	2016-06-15	CM020	-42,39	69,18	8584	1167			339	429,6	474,7	497,2	507,8	523	535,2	105,7	12,36	16,69	6,893			11	1,227
Project 6	Researcher 5	iPS	Line 6	Protocol 3	Diff 1			Spontaneuous	Examiner B	2016-06-15	CM022	-56,75	104	1,06E+04	1465			309,4	368,3	394,4	409,4	420	431,4	444	75,71	28,88	35,48	31,05			53	1,131
Project 6	Researcher 5	iPS	Line 6	Protocol 3	Diff 1			Spontaneuous	Examiner B	2016-06-15	CM025	-114,40	93,76	5809	1254			394	451,8	481	498,4	513,2	527,8	544,9	93,11	-33,38	-27,95	50,95			59	1,674
Project 6	Researcher 5	iPS	Line 6	Protocol 3	Diff 1			Spontaneuous	Examiner B	2016-06-15	CM026	-48,62	70,24	4356	525,1			335,7	425,5	485,2	521,3	544,9	563,2	580,8	155,3	6,089	11,79	5,17			8	1,355
Project 6	Researcher 5	iPS	Line 6	Protocol 3	Diff 1			Spontaneuous	Examiner B	2016-06-15	CM028	-46,08	75,27	6880	980,4			188,6	210,3	224,2	234,5	243,2	251,6	260,6	50,34	19,62	25,52	26,23			68	0,7687
Project 6	Researcher 5	iPS	Line 6	Protocol 3	Diff 1			Spontaneuous	Examiner B	2016-06-12	CM000	-61,55	109,4	3,30E+04	1105			498,7	556	579,9	594,2	606,7	621	650,4	94,38	32,72	38,71	38,46			41	1,864
Project 6	Researcher 5	iPS	Line 6	Protocol 3	Diff 1			Spontaneuous	Examiner B	2016-06-12	CM001	-33,24	57,8	7446	512,6			330,6	410,2	457,2	483	505,1	524,7	560,2	150	12,75	16,13	2,7			4	1,439
Project 6	Researcher 5	iPS	Line 6	Protocol 3	Diff 2			Spontaneuous	Examiner B	2016-06-12	CM002	-71,39	106,2	2,27E+04	910,5			336,3	386,2	412,8	433,6	451,4	475,9	552,8	166,6	20,01	23,53	53,76			53	1,968
Project 6	Researcher 5	iPS	Line 6	Protocol 3	Diff 2			Spontaneuous	Examiner B	2016-06-12	CM003	-34,99	51,29	3726	450,2			281,4	351,8	401,1	431,7	454,1	475,9	504	152,3	6,133	9,172	31,33			21	3,038
Project 6	Researcher 5	iPS	Line 6	Protocol 3	Diff 2			Spontaneuous	Examiner B	2016-06-12	CM004	-60,65	63,15	6093	951,8			229,7	255,4	276,3	290,9	301,7	311	320,2	64,77	-8,98	-21,8	44,23			42	2,091
Project 6	Researcher 5	iPS	Line 6	Protocol 3	Diff 2			Spontaneuous	Examiner B	2016-06-12	CM005	-42,91	59,33	5402	854,4			189,6	217	236,7	251,3	263	272,3	280,9	63,83	5,008	3,421	15,81			14	2,18
Project 6	Researcher 5	iPS	Line 6	Protocol 3	Diff 2			Spontaneuous	Examiner B	2016-06-12	CM007	-54,72	72,86	6744	1219			199,4	220,8	235,5	246,1	253,6	261,2	269,5	48,7	8,829	14,92	18,09			16	2,099
Project 6	Researcher 5	iPS	Line 6	Protocol 3	Diff 2			Spontaneuous	Examiner B	2016-06-12	CM008	-40,35	65,54	6192	998,8			142	163,1	176,5	186,9	194,7	203,7	212	48,83	14,83	22,87	8,811			9	1,979
Project 6	Researcher 5	iPS	Line 6	Protocol 3	Diff 2			Spontaneuous	Examiner B	2016-06-12	CM009	-41,14	56,25	3989	843,6			174,6	191,2	205	216	225,4	234,9	245,2	53,97	6,063	-24,83	22,7			23	1,995
Project 6	Researcher 5	iPS	Line 6	Protocol 3	Diff 2			Spontaneuous	Examiner B	2016-06-12	CM010	-30,11	63,15	6848	859,5			156,4	178,5	195,6	209,9	221,1	231,8	246,8	68,29	24,41	29,79	10,05			10	1,961
Project 6	Researcher 5	iPS	Line 6	Protocol 3	Diff 2			Spontaneuous	Examiner B	2016-06-12	CM011	-47,44	65,93	5093	1070			221,3	241,2	254,9	265	272,9	280,1	287,4	46,17	9,951	3,365	84,99			86	1,932
Project 6	Researcher 5	iPS	Line 6	Protocol 3	Diff 2			Spontaneuous	Examiner B	2016-06-12	CM012	-54,00	99,38	1,31E+04	1004			513,7	611,9	653,8	672,8	685,2	697,8	713	101,1	27,16	34,88	4,482			3	3,175
Project 6	Researcher 5	iPS	Line 6	Protocol 3	Diff 2			Spontaneuous	Examiner B	2016-06-12	CM014	-47,31	78,76	1,15E+04	681,5			397,5	531,4	622,5	668,7	694,9	715,2	737,7	206,3	13,12	17,47	8,013			4	3,51
Project 6	Researcher 5	iPS	Line 6	Protocol 3	Diff 2			Spontaneuous	Examiner B	2016-06-12	CM015	-38,17	64,39	6199	510,6			474,8	532,1	568,9	593,2	610,4	626,4	644	112	15,41	10,62	15,46			14	2,252
Project 6	Researcher 5	iPS	Line 6	Protocol 3	Diff 2			Spontaneuous	Examiner B	2016-06-11	CM016	-38,50	65,29	6251	518,8			487,7	545	581,5	605,6	622,9	638,8	656,5	111,5	15,77	9,003	13,1			12	2,246
Project 6	Researcher 5	iPS	Line 6	Protocol 3	Diff 2			Spontaneuous	Examiner B	2016-06-11	CM017	-44,23	77,69	7288	754,9			391,3	444,4	480,6	503	519,1	532,7	545,9	101,5	19,96	20,35	44,61			40	2,216
Project 6	Researcher 5	iPS	Line 6	Protocol 3	Diff 2			Spontaneuous	Examiner B	2016-06-11	CM018	-56,87	105,6	2,73E+04	814,4			465,1	534,5	562	580,1	595,4	611,9	634,1	99,61	31,95	37,81	7,131			6	2,542
Project 6	Researcher 5	iPS	Line 6	Protocol 3	Diff 2			Spontaneuous	Examiner B	2016-06-11	CM019	-56,03	88,63	1,45E+04	1149			586,3	689,7	715,9	728,8	738,3	748	764,8	75,08	16,35	21,53	36,09			18	3,821
Project 6	Researcher 5	iPS	Line 6	Protocol 3	Diff 3			Spontaneuous	Examiner B	2016-06-16	CM030	-54,08	102,9	1,99E+04	1082			288,9	337,1	361,2	374,5	385,2	397,3	417,3	80,25	31,92	37,98	62,41			77	1,711
Project 6	Researcher 5	iPS	Line 6	Protocol 3	Diff 3			Spontaneuous	Examiner B	2016-06-16	CM031	-43,12	71,08	1,03E+04	542,8			199,1	269,4	314,9	341,4	357,7	372,1	390,5	121	10,52	15,24	4,719			10	0,9664
Project 6	Researcher 5	iPS	Line 6	Protocol 3	Diff 3			Spontaneuous	Examiner B	2016-06-16	CM032	-64,25	97,41	1,39E+04	1017			265,8	320,5	346,7	360,7	371,8	383,7	403,5	82,97	14,76	20,87	3,114			7	0,8825
Project 6	Researcher 5	iPS	Line 6	Protocol 3	Diff 3			Spontaneuous	Examiner B	2016-06-16	CM033	-54,68	92,38	1,22E+04	824,9			405,4	462,5	495,6	514,7	527,9	539,8	554,5	92,08	20,59	34,96	9,999			16	1,212
Project 6	Researcher 5	iPS	Line 6	Protocol 3	Diff 3			Spontaneuous	Examiner B	2016-06-16	CM034	-46,87	94,05	1,24E+04	844,5			357,1	407,7	436,7	453,8	466,4	478,4	493,1	85,32	30,92	43,5	8,838			14	1,318
Project 6	Researcher 5	iPS	Line 6	Protocol 3	Diff 3			Spontaneuous	Examiner B	2016-06-16	CM035	-50,94	84,22	9180	1104			392,9	441,9	466,7	478,8	487,7	496,9	511,1	69,25	17,73	-15,46	50,88			55	1,887
Project 6	Researcher 5	iPS	Line 6	Protocol 3	Diff 3			Spontaneuous	Examiner B	2016-06-16	CM036	-61,79	81,89	8751	1228			356,2	391,6	413,4	425,9	435,2	443,4	453,3	61,66	6,104	-33,5	38,03			46	1,658
Project 6	Researcher 5	iPS	Line 6	Protocol 3	Diff 3			Spontaneuous	Examiner B	2016-06-16	CM037	-58,68	93,79	1,15E+04	379,5			542,1	752,6	967,7	1104	1160	1202	1269	516,6	9,756	14,42	9,376			7	2,599
Project 6	Researcher 5	iPS	Line 6	Protocol 3	Diff 3			Spontaneuous	Examiner B	2016-06-16	CM039	-51,82	80,43	8095	530,6			322,4	413,3	477,3	516,9	543,7	567	599,8	186,5	10,86	15,8	21,6			37	1,231
Project 6	Researcher 5	iPS	Line 6	Protocol 3	Diff 3			Spontaneuous	Examiner B	2016-06-16	CM040	-54,21	86,51	9827	577,3			272,6	346,1	399,2	428,6	453,1	477,7	516	169,9	14,32	18,99	2,798			4	1,328
Project 6	Researcher 5	iPS	Line 6	Protocol 3	Diff 3			Spontaneuous	Examiner B	2016-06-16	CM041	-55,04	90,86	1,21E+04	788,6			256,9	309,5	343,5	363,4	378	392,2	411,4	101,9	19,12	25,64	27,23			44	1,26
Project 6	Researcher 5	iPS	Line 6	Protocol 3	Diff 1			Spontaneuous	Examiner B	2016-06-11	CM003	-49,72	100,8	1,47E+04	773,7			343,6	428,8	480,4	509,5	528,4	545,3	564,1	135,3	30,18	36,64	16			22	1,532
Project 6	Researcher 5	iPS	Line 6	Protocol 3	Diff 1			Spontaneuous	Examiner B	2016-06-11	CM005	-53,92	94,14	1,19E+04	911,5			275,9	331,2	365,1	384,4	398,1	410,1	423,5	92,32	21,93	29,98	15,47			25	1,287
Project 6	Researcher 5	iPS	Line 6	Protocol 3	Diff 2			Spontaneuous	Examiner B	2016-06-13	CM017	-36,19	62,87	5445	568,6			408,9	463,1	501,7	527,6	545,7	560,6	574,7	111,5	15,42	8,62	39,88			32	2,468
Project 6	Researcher 5	iPS	Line 6	Protocol 3	Diff 2			Spontaneuous	Examiner B	2016-06-13	CM018	-54,29	108,1	2,85E+04	853,2			582,9	641,7	668,6	690,1	710,5	732,5	760,4	118,7	38,21	43,72	36,54			21	3,487
Project 6	Researcher 5	iPS	Line 6	Protocol 3	Diff 3			Spontaneuous	Examiner B	2016-06-16	CM036	-63,33	82,74	9171	1253			320,7	356,9	378,5	390,5	399,8	407,7	417,2	60,22	5,163	-21,71	14,05			16	1,687
Project 6	Researcher 5	iPS	Line 6	Protocol 3	Diff 3			Spontaneuous	Examiner B	2016-06-16	CM041	-54,69	90,46	1,07E+04	791,6			251	305,2	340,2	360,6	375	389,3	407,5	102,3	18,2	24,59	15,69			24	1,277
Project 7	Researcher 3	iPS	Line 2	Protocol 2	Diff 11	2018-05-07	35,8	Spontaneuous	Examiner E		1	-60,10	94,17	1,24E+04	1159	216,4	255,8	288	310,6	323,7	333,3	342,8	355,6	393,1	82,51	18,97	-49,96	4,949				1,133
Project 7	Researcher 3	iPS	Line 2	Protocol 2	Diff 11	2018-05-07	35,8	Spontaneuous	Examiner E		2	-48,22	78,05	9315	1476	186,8	211,4	228,9	242,4	251,3	258,5	264	270,2	277,1	34,72	19,4	-15,55	5,389				0,8926
Project 7	Researcher 3	iPS	Line 2	Protocol 2	Diff 11	2018-05-07	35,8	Spontaneuous	Examiner E		5	-43,68	75,62	9260	1130	163,1	189,6	208,7	222,4	231,5	241,2	248,4	258,2	269,4	47,09	20,09	-35,53	2,708				0,8602
Project 7	Researcher 3	iPS	Line 2	Protocol 2	Diff 11	2018-05-07	35,8	Spontaneuous	Examiner E		7	-44,38	88,31	1,23E+04	1558	201,8	234,7	258,5	274,7	284,9	293	299,7	307,8	317,9	43,24	31,09	-32,16	11,68				0,9411
Project 7	Researcher 3	iPS	Line 2	Protocol 2	Diff 11	2018-05-07	35,8	Spontaneuous	Examiner E		10	-54,59	88,83	1,98E+04	1821	78,12	119,1	144,4	160,8	170,6	177,8	183,6	189,7	198,5	37,71	22,93	30	5,782				1,16
Project 7	Researcher 3	iPS	Line 2	Protocol 2	Diff 11	2018-05-07	35,8	Spontaneuous	Examiner E		11	-70,59	102,7	2,06E+04	1849	68,67	109,6	134,9	152,3	162,7	169,6	175,9	182,3	193,4	41,14	17,96	24,65	2,658				1,166
Project 7	Researcher 3	iPS	Line 2	Protocol 2	Diff 11	2018-05-07	35,8	Spontaneuous	Examiner E		14	-75,45	106,9	1,48E+04	1949	92,21	133,9	166,4	188	197,7	205,6	211,4	219,8	232,5	44,56	16,74	24,99	5,601				1,328
Project 7	Researcher 3	iPS	Line 2	Protocol 2	Diff 11	2018-05-07	35,8	Spontaneuous	Examiner E		16	-56,69	91,45	1,15E+04	1220	251,6	296,7	334,2	362,7	381	393,1	402,6	411,4	425	62,34	19,44	-41,93	4,111				1,288
Project 7	Researcher 3	iPS	Line 2	Protocol 2	Diff 11	2018-05-07	35,8	Spontaneuous	Examiner E		17	-64,45	98,21	1,38E+04	1656	79,65	121,2	149,3	167,2	179,4	187	194,3	201,6	221,8	54,55	19,95	26,11	2,359				1,305
Project 7	Researcher 3	iPS	Line 2	Protocol 2	Diff 11	2018-05-07	35,8	Spontaneuous	Examiner E		18	-57,70	82,43	2,30E+04	1469	75,05	113,5	142,9	161,4	173	180,1	187,2	194,8	208,6	47,14	13,53	18,09	3,347				1,495
Project 7	Researcher 3	iPS	Line 2	Protocol 2	Diff 11	2018-05-07	35,8	Spontaneuous	Examiner E		19	-52,45	91,33	1,33E+04	1619	181,7	215,8	242,7	260,9	273,4	284,4	292,6	300,4	309,5	48,57	24,96	-27,77	3,97				1,573
Project 7	Researcher 3	iPS	Line 2	Protocol 2	Diff 11	2018-05-07	35,8	Spontaneuous	Examiner E		0	31,64	76,84	1,20E+04	1178	215,6	246,4	269,7	288,4	301,9	310,7	317,7	325,3	338	49,55	95,82	54,24	1,591				1,109
Project 7	Researcher 3	iPS	Line 2	Protocol 2	Diff 11	2018-05-07	35,8	Spontaneuous	Examiner E		2	-54,65	81,63	1,13E+04	1407	161,2	190,8	218,2	239,1	253,7	262,4	269,1	275,8	286,1	46,97	13,06	-17,49	1,938				0,8607
Project 7	Researcher 3	iPS	Line 2	Protocol 2	Diff 11	2018-05-07	35,8	Spontaneuous	Examiner E		5	-53,25	93,01	1,38E+04	1932	250,5	283,3	308	324,5	334,4	340,7	345,6	351	357,6	33,15	26,61	-44,28	1,504				1,057
Project 7	Researcher 3	iPS	Line 2	Protocol 2	Diff 11	2018-05-07	35,8	Spontaneuous	Examiner E		6	-67,87	104,1	2,18E+04	2037	130,8	162,6	179,4	190,3	197,2	202,9	208,3	214,9	226,7	36,45	26,44	4,224	1,622				1,114
Project 7	Researcher 3	iPS	Line 2	Protocol 2	Diff 11	2018-05-07	35,8	Spontaneuous	Examiner E		7	-46,53	75,37	1,40E+04	1346	55,43	84,12	112,2	132,5	147,1	156,7	164	170,1	176,6	44,1	15,68	22,07	3,756				1,412
Project 7	Researcher 3	iPS	Line 2	Protocol 2	Diff 11	2018-05-07	35,8	Spontaneuous	Examiner E		8	-52,68	77,2	1,05E+04	1276	127,2	164,7	194,4	216,6	230,9	239,3	246	252,5	261,3	44,66	12,19	-7,843	5,141				1,487
Project 7	Researcher 3	iPS	Line 2	Protocol 2	Diff 11	2018-05-07	35,8	Spontaneuous	Examiner E		9	-57,67	88,26	1,00E+04	1665	244,8	276,6	301,8	318,8	330	337,6	343,9	350	356,5	37,65	17,65	-48,18	2,701				0,9348
Project 7	Researcher 3	iPS	Line 2	Protocol 2	Diff 11	2018-05-07	35,8	Spontaneuous	Examiner E		10	-47,44	89,01	1,31E+04	1684	117,4	159,3	187,9	208	219,4	227	232,9	238,9	247,5	39,49	28,45	21,56	2,715				1,286
Project 7	Researcher 3	iPS	Line 2	Protocol 2	Diff 11	2018-05-07	35,8	Spontaneuous	Examiner E		11	-55,70	98,5	1,62E+04	1849	70,94	115,6	147,6	168,2	178,9	185,6	191,1	198,4	208,4	40,29	28,42	35,26	3,763				1,319
Project 7	Researcher 3	iPS	Line 2	Protocol 2	Diff 11	2018-05-07	35,8	Spontaneuous	Examiner E		12	-55,83	93,22	9888	1789	181,7	229,9	260,2	276,9	286,6	292,9	298,7	306,5	316,9	39,91	26,84	-21,52	2,836				1,635
Project 7	Researcher 3	iPS	Line 2	Protocol 2	Diff 11	2018-05-07	35,8	Spontaneuous	Examiner E		13	-47,96	84,96	8865	1343	335,9	380	416	439,2	451,9	459,7	466,9	474,8	486,5	47,34	24,57	-39,77	2,384				1,607
Project 7	Researcher 3	iPS	Line 2	Protocol 4	Diff 11	2018-05-07	47	Spontaneuous	Examiner E		0	-60,42	86,14	6482	2075	92,24	134	158,4	172,7	178	183,9	189	194,4	207,1	34,42	17,71	23,44	3,407				1,522
Project 7	Researcher 3	iPS	Line 2	Protocol 4	Diff 11	2018-05-07	47	Spontaneuous	Examiner E		1	-53,68	83,92	6938	2279	74,28	100,7	119,6	126,7	134	138,4	142	148,8	157,2	30,47	21,58	28,33	0,943				0,7851
Project 7	Researcher 3	iPS	Line 2	Protocol 4	Diff 11	2018-05-07	47	Spontaneuous	Examiner E		4	-60,69	82,93	1,40E+04	1951	61,08	98,23	125,7	147,6	161,3	167,8	172,6	177,6	184,3	36,68	8,809	16,29	1,598				1,335
Project 7	Researcher 3	iPS	Line 2	Protocol 4	Diff 11	2018-05-07	47	Spontaneuous	Examiner E		5	-55,77	88,85	1,31E+04	2297	76,57	114,2	144,2	158,4	163,5	167,4	171,7	178,2	294,7	136,3	22,28	20,88	4,247				2,017
Project 7	Researcher 3	iPS	Line 2	Protocol 4	Diff 11	2018-05-07	47	Spontaneuous	Examiner E		7	-43,10	76,89	1,76E+04	2526	74,16	105,9	134	154,2	164,4	168,9	172,1	175,1	179,7	25,51	22,25	30,44	3,539				1,895
Project 7	Researcher 3	iPS	Line 2	Protocol 4	Diff 11	2018-05-07	47	Spontaneuous	Examiner E		8	-63,25	96,7	1,86E+04	3079	110,2	143,8	171,7	186,3	193,1	196,9	200	203,5	208,4	22,17	21	32,78	4,768				1,821
Project 7	Researcher 3	iPS	Line 2	Protocol 4	Diff 11	2018-05-07	47	Spontaneuous	Examiner E		9	-59,00	74,42	1,15E+04	1986	81,54	116,9	137,2	156,4	168,4	174,2	179,1	183,1	187,4	31,04	5,619	13,5	1,556				0,9951
Project 7	Researcher 3	iPS	Line 2	Protocol 4	Diff 11	2018-05-07	47	Spontaneuous	Examiner E		11	-45,74	75,47	6914	1615	74,12	102	123	140,1	148,6	154,3	159,5	164,5	171,7	31,56	20,17	27,09	5,997				1,846
Project 7	Researcher 3	iPS	Line 2	Protocol 4	Diff 11	2018-05-07	47	Spontaneuous	Examiner E		13	-50,85	77,33	1,73E+04	2592	76,63	108	130	147,3	157,2	161,5	164,7	167,7	171,7	24,4	15,63	23,86	2,013				1,922
Project 7	Researcher 3	iPS	Line 2	Protocol 4	Diff 11	2018-05-07	47	Spontaneuous	Examiner E		15	-59,48	96,31	1,85E+04	2486	90,26	130,9	160,1	181	192,3	198	202,8	207,4	213,2	32,16	22,27	33,7	2,588				1,145
Project 7	Researcher 3	iPS	Line 2	Protocol 4	Diff 11	2018-05-07	47	Spontaneuous	Examiner E		20	-45,07	75,91	1,34E+04	2792	82,83	131,4	171,3	200,3	209,2	212,6	215,3	218,7	226,2	25,85	18,69	26,9	3,284				2,563
Project 7	Researcher 3	iPS	Line 2	Protocol 4	Diff 11	2018-05-07	47	Spontaneuous	Examiner E		22	-47,70	80,83	1,07E+04	2496	82,24	132,5	178,3	206,8	217,1	221,2	224,6	228,8	235,7	28,87	20,76	27,57	7,312				3,504
Project 7	Researcher 3	iPS	Line 2	Protocol 4	Diff 11	2018-05-07	47	Spontaneuous	Examiner E		23	-52,27	83,56	1,21E+04	1877	95,5	127	153	174,2	186,2	192,6	197,3	201,9	207,8	33,63	19,09	29,2	5,151				3,768
Project 7	Researcher 3	iPS	Line 2	Protocol 4	Diff 11	2018-05-07	47	Spontaneuous	Examiner E		26	-44,99	74,33	9613	2091	95,95	140,3	170	194,6	210,6	218,9	224,8	229	234,1	39,55	2,039	26,61	1,918				1,283
Project 7	Researcher 3	iPS	Line 2	Protocol 4	Diff 11	2018-05-07	47	Spontaneuous	Examiner E		27	-55,90	91,07	9420	2693	89,23	133,7	167	188,6	199,7	205,4	209,9	214,6	220,7	32,08	24,12	30,16	2,62				1,541
Project 7	Researcher 3	iPS	Line 2	Protocol 4	Diff 11	2018-05-07	47	Spontaneuous	Examiner E		28	-45,64	80,32	9847	2348	99,37	143,9	177	203,1	212,5	221,6	225,6	229,5	236,3	33,25	24,91	32,24	2,183				1,532
Project 7	Researcher 5	iPS	Line 2	Protocol 3	Diff 12		97,5	Spontaneuous	Examiner E		15 01	-38,83	58,2	1,16E+04	699,2	118	145,1	168,4	184,9	198	209,8	220,9	232	244,4	59,47	10,14	-4,465	4,08				0,7878
Project 7	Researcher 5	iPS	Line 2	Protocol 3	Diff 12		97,5	Spontaneuous	Examiner E		15 02	-37,79	56,34	1,64E+04	700,8	63,47	89,63	111,9	128,3	140,7	151,7	162,5	173,2	186	57,74	9,743	9,759	3,506				0,5709
Project 7	Researcher 5	iPS	Line 2	Protocol 3	Diff 12		97,5	Spontaneuous	Examiner E		24 01	-36,03	60,25	6463	918	108,1	124,3	137,5	149,3	159,9	168,8	180,4	191,3	206,2	56,66	14,91	-11,22	2,449				0,5551
Project 7	Researcher 5	iPS	Line 2	Protocol 3	Diff 12		97,5	Spontaneuous	Examiner E		33 01	-50,19	69,8	6622	928,4	131,1	145,9	158,5	171,9	186,3	200,2	211,8	224,9	243	71,15	6,085	-38,19	0,9775				0,5059
Project 7	Researcher 5	iPS	Line 2	Protocol 3	Diff 12		97,5	Spontaneuous	Examiner E		33 02	-39,28	59,73	6704	938,1	85,34	99,92	114,2	126,4	138	149,5	161,3	172,5	183	56,64	9,987	-16,97	2,582				0,9176
Project 7	Researcher 5	iPS	Line 2	Protocol 3	Diff 12		97,5	Spontaneuous	Examiner E		039 1	-37,71	45,18	4750	1185	53,72	69,65	84,29	98,63	108,7	120,7	133	141,3	152,2	53,62	-1,281	-5,925	4,128				0,4979
Project 8	Researcher 6	ES	Line 1	Protocol 1	Diff 7	2016-10-13		Spontaneuous	Examiner C	2016-11-05	CTR000	-64,12	92,95	1,57E+04	1416	64,27	96,77	117,3	130,6	139,6	148,2	157	168	186,7	56,06	17,91	21,76	1,309			7	0,4219
Project 8	Researcher 6	ES	Line 1	Protocol 1	Diff 7	2016-10-13		Spontaneuous	Examiner C	2016-11-05	CTR001	-65,06	86,64	1,24E+04	1456	61,55	92,38	110,7	121,6	129,4	137,4	145,7	157,6	176,7	55,06	11,61	15,39	0,668			4	0,3779
Project 8	Researcher 6	ES	Line 1	Protocol 1	Diff 7	2016-10-13		Spontaneuous	Examiner C	2016-11-05	CTR002	-66,89	99,73	1,57E+04	1641	61,44	87,66	104,5	114,6	122,1	129,3	137,2	147,3	165,8	51,24	22,12	26,28	12,85			72	0,3596
Project 8	Researcher 6	ES	Line 1	Protocol 1	Diff 7	2016-10-13		Spontaneuous	Examiner C	2016-11-05	CTR003	-61,39	99,73	1,48E+04	2260	51,2	81,37	98,06	107,8	114,5	120,7	127,1	135,5	147,5	39,73	26,65	31,63	22,48			129	0,3494
Project 8	Researcher 6	ES	Line 1	Protocol 1	Diff 7	2016-10-13		Spontaneuous	Examiner C	2016-11-05	CTR004	-68,27	100,8	1,44E+04	2244	52,44	83,14	99,99	111,5	116,5	123,2	131,3	139,9	160	48,58	22,72	25,51	1,33			8	0,3499
Project 8	Researcher 6	ES	Line 1	Protocol 1	Diff 7	2016-10-13		Spontaneuous	Examiner C	2016-11-05	CTR005	-72,32	96,78	1,55E+04	1816	55,94	80,28	94,25	102,9	109,1	114,9	121,7	129,8	144,2	41,31	14,24	19,16	1,287			8	0,3525
Project 8	Researcher 6	ES	Line 1	Protocol 1	Diff 7	2016-10-13		Spontaneuous	Examiner C	2016-11-05	CTR006	-68,75	102,2	1,73E+04	1868	55,37	79,39	93,65	101,7	107,9	113,9	120,8	130,4	155,3	53,57	22,95	26,47	108,3			589	0,3688
Project 8	Researcher 6	ES	Line 1	Protocol 1	Diff 7	2016-10-13		Spontaneuous	Examiner C	2016-11-05	CTR008	-67,66	96,97	2,52E+04	1770	49,01	69,63	84,42	93,57	100,3	106,4	113,5	122,1	139,4	45,79	18,46	22,53	1,376			8	0,3782
Project 8	Researcher 6	ES	Line 1	Protocol 1	Diff 7	2016-10-13		Spontaneuous	Examiner C	2016-11-05	CTR009	-74,51	102,1	2,63E+04	1806	52,18	74,92	89,43	98,08	104,6	110,7	117,8	127,1	149,7	51,58	16,66	20,24	26,13			137	0,3827
Project 8	Researcher 6	ES	Line 1	Protocol 1	Diff 7	2016-10-13		Spontaneuous	Examiner C	2016-11-05	CTR010	-75,47	98,8	2,27E+04	1789	51,39	74,92	89,56	98,62	105,2	111,4	118,1	126,6	142	43,37	12,55	16,89	21,72			111	0,3935
Project 8	Researcher 6	ES	Line 1	Protocol 1	Diff 7	2016-10-13		Spontaneuous	Examiner C	2016-11-05	CTR011	-81,99	99,64	2,16E+04	1886	48,39	67,34	78,85	86,28	92,19	98,12	104,9	114,4	141	54,71	8,058	10,53	79,53			353	0,4768
Project 8	Researcher 6	ES	Line 1	Protocol 1	Diff 7	2016-10-13		Spontaneuous	Examiner C	2016-11-05	CTR014	-68,30	104,1	1,82E+04	1558	77,13	113,9	134,4	145,7	153,8	161,8	170,9	184,7	239,4	93,68	25,29	26,77	18,9			85	0,448
Project 8	Researcher 6	ES	Line 1	Protocol 1	Diff 7	2016-10-13		Spontaneuous	Examiner C	2016-11-05	CTR015	-69,05	107,9	4,20E+04	1689	72,87	108,1	129,4	140,7	148,4	155,7	163,8	174,6	205,5	64,85	27,54	31,17	16,41			72	0,4573
Project 9	Researcher 6	ES	Line 1	Protocol 1	Diff 8	2016-07-20	86,00	Spontaneuous	Examiner C	2016-11-05	ENV000	-58,97	74,98	1,15E+04	795,8	55,28	70,77	90,22	110	128,1	147,9	174,7	206,5	251,1	141,2	-3,064	-0,5153	3,994			9	0,989
Project 9	Researcher 6	ES	Line 1	Protocol 1	Diff 8	2016-07-20	86,00	Spontaneuous	Examiner C	2016-11-05	ENV002	-55,09	70,39	8,63E+03	735,8	54,98	71,76	98,37	118,5	136,2	154,9	176,5	206,2	246	127,5	-1,654	0,9739	3,842			9	0,8873
Project 9	Researcher 6	ES	Line 1	Protocol 1	Diff 8	2016-07-20	86,00	Spontaneuous	Examiner C	2016-11-05	ENV003	-51,96	67,7	9,13E+03	709,2	57,02	70,9	91,5	113,1	129,8	145,7	163,2	184,6	216,2	103,1	-1,669	4,99	3,634			8	0,8708
Project 9	Researcher 6	ES	Line 1	Protocol 1	Diff 8	2016-07-20	86,00	Spontaneuous	Examiner C	2016-11-05	ENV004	-65,04	75,84	7,75E+03	830,1	76,33	94,23	114	130,2	143,8	157,5	172,6	191,1	223,6	93,4	-5,12	8,639	2,709			8	0,7116
Project 9	Researcher 6	ES	Line 1	Protocol 1	Diff 8	2016-07-20	86,00	Spontaneuous	Examiner C	2016-11-05	ENV005	-57,39	74,94	2,69E+04	954,5	20,29	32,06	45,82	101,8	113,6	123,3	134,2	147,9	168,1	66,27	-9,348	-7,401	8,453			27	0,6337
Project 9	Researcher 6	ES	Line 1	Protocol 1	Diff 8	2016-07-20	86,00	Spontaneuous	Examiner C	2016-11-05	ENV006	-64,83	75,75	1,13E+04	893,3	50,73	64,91	86,41	104	115,9	126	136,4	148,8	167,4	63,36	-7,875	3,973	78,69			263	0,5977
Project 9	Researcher 6	ES	Line 1	Protocol 1	Diff 8	2016-07-20	86,00	Spontaneuous	Examiner C	2016-11-05	ENV007	-53,95	77,15	9,39E+03	1367	60,94	78,77	93,67	104,2	111,5	117,6	124,3	131,1	142,7	38,44	12,4	21,63	1,628			9	0,3792
Project 9	Researcher 6	ES	Line 1	Protocol 1	Diff 8	2016-07-20	86,00	Spontaneuous	Examiner C	2016-11-05	ENV008	-68,79	91,43	1,77E+04	1573	70,59	88,86	103	113	120,1	126,5	133	141,2	153,8	40,83	10,84	17,5	10,56			52	0,4124
Project 9	Researcher 6	ES	Line 1	Protocol 1	Diff 8	2016-07-20	86,00	Spontaneuous	Examiner C	2016-11-05	ENV009	-84,08	87,09	1,05E+04	1526	74,39	92,44	106,2	116,3	123,4	130,8	137,8	148,1	164,1	47,78	-7,267	1,218	3,928			17	0,478
Project 9	Researcher 6	ES	Line 1	Protocol 1	Diff 8	2016-07-20	86,00	Spontaneuous	Examiner C	2016-11-05	ENV010	-64,55	89,85	2,27E+04	1351	72,06	92,66	108,9	119,7	127,6	134,6	142,2	151,9	168,4	48,7	12,88	23,46	35,24			131	0,5421
Project 9	Researcher 6	ES	Line 1	Protocol 1	Diff 8	2016-07-20	86,00	Spontaneuous	Examiner C	2016-11-05	ENV012	-58,27	64,8	4,25E+04	1095	45,72	81,93	100,7	111,1	118,9	126,8	135	145,3	162,5	51,34	-2,451	-0,2091	8,975			13	1,46
Project 9	Researcher 6	ES	Line 1	Protocol 1	Diff 8	2016-07-20	86,00	Spontaneuous	Examiner C	2016-11-05	ENV013	-57,66	79,72	1,53E+04	1070	38,28	63,1	83,3	96,98	106,9	116,2	125,9	137,6	158,6	61,6	8,791	11,49	8,762			12	1,541
Project 9	Researcher 6	ES	Line 1	Protocol 1	Diff 8	2016-07-20	86,00	Spontaneuous	Examiner C	2016-11-05	ENV014	-60,61	84,1	1,52E+04	1097	37,96	59,8	82,04	96,73	107,6	117,6	127,6	139,6	159,9	63,19	8,642	11,33	34,35			37	1,879
Project 9	Researcher 6	ES	Line 1	Protocol 1	Diff 8	2016-07-20	86,00	Spontaneuous	Examiner C	2016-11-05	ENV015	-71,94	80,73	2,29E+04	1149	39,39	67,47	86,86	99,05	108,2	116,7	126	137,4	157,3	58,21	-3,487	-1,173	12,6			14	1,649
Project 9	Researcher 6	ES	Line 1	Protocol 1	Diff 8	2016-07-20	86,00	Spontaneuous	Examiner C	2016-11-05	ENV017	-59,30	75,25	2,73E+04	938,6	53,43	96,03	122,5	137,8	149,4	161,4	175,2	194,6	246,7	108,9	4,169	5,082	6,903			10	1,342
Project 9	Researcher 6	ES	Line 1	Protocol 1	Diff 8	2016-07-20	86,00	Spontaneuous	Examiner C	2016-11-05	ENV018	-66,20	79,51	3,84E+04	887,1	49,84	95,87	122,7	138,6	150,7	163,4	177,7	195,5	231,4	92,77	0,5377	2,626	8,998			8	1,859
Project 9	Researcher 6	ES	Line 1	Protocol 1	Diff 8	2016-07-20	86,00	Spontaneuous	Examiner C	2016-11-05	ENV020	-57,05	78,02	1,06E+04	862,1	56,84	82,84	110,8	133,6	149,8	162,5	175,2	192,1	222,3	88,66	4,959	10,09	11,93			16	1,454
Project 9	Researcher 6	ES	Line 1	Protocol 1	Diff 8	2016-07-20	86,00	Spontaneuous	Examiner C	2016-11-05	ENV024	-69,46	94,7	2,27E+04	1265	73,22	105,9	128	142,3	152,5	161	170,3	181	197,1	54,79	14,72	19,32	94,68			96	1,949
Project 9	Researcher 6	ES	Line 1	Protocol 1	Diff 8	2016-07-20	86,00	Spontaneuous	Examiner C	2016-11-05	ENV026	-60,55	98,26	3,48E+04	1337	66,76	105,3	133,8	153,8	165,6	174,8	184	194,7	212,2	58,43	23,41	28,94	20,26			83	0,4933
Project 9	Researcher 6	ES	Line 1	Protocol 1	Diff 8	2015-10-20		Spontaneuous	Examiner C	2015-11-09	Jovem001	-36,09	60,86	5,62E+04	952,5	28,26	53,24	77	95,43	108,4	116	123,6	130,1	139,8	44,38	12,74	15,69	1,465			4	0,8184
Project 9	Researcher 6	ES	Line 1	Protocol 1	Diff 9	2015-11-11		Spontaneuous	Examiner C	2015-11-28	Jovem006	-44,46	59,77	1,30E+04	652,7	66,7	109	147,9	177,1	196,4	209,3	219,9	230,7	244,8	67,66	4,936	8,877	6,451			17	0,7746
Project 9	Researcher 6	ES	Line 1	Protocol 1	Diff 9	2015-11-11		Spontaneuous	Examiner C	2015-11-28	Jovem007	-37,92	66,88	1,43E+04	725	81,87	121	158,6	193,1	219,8	237,5	249,7	260,6	271,8	78,69	14,85	18,23	43,61			116	0,7814
Project 9	Researcher 6	ES	Line 1	Protocol 1	Diff 9	2015-11-11		Spontaneuous	Examiner C	2015-11-28	Jovem008	-62,09	72,74	9,97E+03	1302	125,6	147,8	169,2	186,1	198,8	207,6	214,5	220,8	227,9	41,76	-3,077	-48,37	17,94			21	1,649
Project 9	Researcher 6	ES	Line 1	Protocol 1	Diff 10	2015-11-22	40,00	Spontaneuous	Examiner C	2015-12-11	Jovem011	-51,26	75,75	1,31E+04	1126	138,7	175,6	208,6	236,6	254,1	264,2	271,6	278,7	287,1	50,5	2,295	-8,229	7,707			10	1,62
Project 9	Researcher 6	ES	Line 1	Protocol 1	Diff 10	2015-11-22	40,00	Spontaneuous	Examiner C	2015-12-11	Jovem012	-36,15	63,3	1,30E+04	837,2	106,9	159,2	209,8	265,3	312,2	331,7	341,3	349,6	357,9	92,61		21,07	3,484			4	1,928
Project 9	Researcher 6	ES	Line 1	Protocol 1	Diff 10	2015-11-22	40,00	Spontaneuous	Examiner C	2015-12-11	Jovem013	-34,35	82,58	1,49E+04	905,6	105,5	157,5	206	236,6	259,4	276,1	289,2	300,5	313,3	76,75	43,04	41,95	4,643			5	2,046
Project 9	Researcher 6	ES	Line 1	Protocol 1	Diff 10	2015-11-22	40,00	Spontaneuous	Examiner C	2015-12-11	Jovem016	-26,15	42,69	7,46E+03	525,1	144,8	196	260,3	335,3	379,4	396	407,2	419,2	432,5	97,19	0,1259	6,212	3,584			6	1,317
Project 9	Researcher 6	ES	Line 1	Protocol 1	Diff 10	2015-11-22	40,00	Spontaneuous	Examiner C	2015-12-11	Jovem017	-66,66	97,58	2,03E+04	1540	90,38	163,9	256,3	294,9	308,6	316,2	322,8	330	340,1	45,15	12,88	19,93	5,027			9	1,177
Project 9	Researcher 6	ES	Line 1	Protocol 1	Diff 10	2015-11-22	40,00	Spontaneuous	Examiner C	2015-12-11	Jovem018	-73,10	90,57	1,59E+04	907,8	81,33	148,5	233,5	305,4	327,8	340,9	351,8	363,3	377,1	71,62	-2,995	4,115	5,654			8	1,443
Project 9	Researcher 6	ES	Line 1	Protocol 1	Diff 10	2015-11-22	40,00	Spontaneuous	Examiner C	2015-12-11	Jovem019	-50,20	68,99	6042	880,1	107,5	137,3	167,5	187,2	203,4	218,2	232,6	252,5	287,8	100,6	9,942	15,83	6,18			7	1,677
Project 9	Researcher 6	ES	Line 1	Protocol 1	Diff 11	2015-12-02		Spontaneuous	Examiner C	2015-12-18	Jovem022	-49,63	73,2	1,68E+04	1059	28,46	42,68	56,51	69,75	81,06	90,37	100,7	115,5	149,2	79,46	8,722	8,415	5,027			4	2,279
Project 9	Researcher 6	ES	Line 1	Protocol 1	Diff 11	2015-12-02		Spontaneuous	Examiner C	2015-12-18	Jovem023	-37,56	61	1,05E+04	726	27,83	49,46	102,5	180,9	240,8	274,1	296,5	317,8	338,9	158	4,539	6,044	9,514			12	1,535
Project 9	Researcher 6	ES	Line 1	Protocol 1	Diff 11	2015-12-02		Spontaneuous	Examiner C	2015-12-18	Jovem024	-35,05	61,77	1,16E+04	1169	38,13	58,75	76,92	91,57	101,7	109,5	117,3	128,5	150,7	59,15	15,35	17,98	9,575			11	1,678
Project 9	Researcher 6	ES	Line 1	Protocol 1	Diff 11	2015-12-02		Spontaneuous	Examiner C	2015-12-18	Jovem030	-35,57	43	4736	579,4	63,96	95,02	116,2	129,9	142,4	154,6	165,9	177,9	190,6	60,63	1,356	4,256	1,456			5	0,6214
Project 9	Researcher 6	ES	Line 1	Protocol 1	Diff 11	2015-12-02		Spontaneuous	Examiner C	2015-12-18	Jovem031	-31,98	38,85	5566	764,9	52,77	86,41	111,3	130,2	140	148,2	154,1	160,1	166,8	36,59	0,4284	3,711	4,917			10	1,02
Project 9	Researcher 6	ES	Line 1	Protocol 1	Diff 11	2015-12-02		Spontaneuous	Examiner C	2015-12-18	Jovem032	-43,81	70	9364	1680	56	85,43	110,1	123,6	131,5	137	141,6	146	150,4	26,85	16,16	22,15	9,594			12	1,578
Project 9	Researcher 6	ES	Line 1	Protocol 1	Diff 11	2015-12-02		Spontaneuous	Examiner C	2015-12-18	Jovem036	-60,57	85,02	1,20E+04	1232	61,25	89,76	115,3	133,4	146,1	154,7	163,1	171,3	180,9	47,58	10,89	18,08	11,5			10	2,213
Project 9	Researcher 6	ES	Line 1	Protocol 1	Diff 11	2015-12-02		Spontaneuous	Examiner C	2015-12-18	Jovem037	-71,60	77,22	8,20E+03	952,8	58,14	82,58	104,5	120,6	131,7	140,9	150	160,4	173,3	52,7	-6,258	0,04445	23,39			21	2,194
Project 9	Researcher 6	ES	Line 1	Protocol 1	Diff 11	2015-12-02		Spontaneuous	Examiner C	2015-12-18	Jovem038	-44,24	50,42	5397	533,2	52,44	74,93	101,6	129,7	153,2	168,9	181,8	193,8	206,2	76,52	-5,698	-0,8276	13,41			14	2,074
Project 9	Researcher 6	ES	Line 1	Protocol 1	Diff 11	2015-12-02		Spontaneuous	Examiner C	2015-12-18	Jovem039	-21,87	41,69	5,22E+03	761,1	73,44	87,53	98,2	108,8	116,2	124,2	130,4	138,2	146,3	37,47	14,83	9,029	4,181			9	0,9578
Project 9	Researcher 6	ES	Line 1	Protocol 1	Diff 11	2015-12-02		Spontaneuous	Examiner C	2015-12-18	Jovem041	-43,28	45,39	4985	585,3	61,81	79,07	91,5	102,7	113,4	125,3	139,1	154,6	170,6	67,84	-2,684	0,1406	6,662			12	1,146
Project 9	Researcher 6	ES	Line 1	Protocol 1	Diff 11	2015-12-02		Spontaneuous	Examiner C	2015-12-18	Jovem042	-26,97	39	5117	776,3	72,23	109,6	126,7	138,4	146,5	153,1	159,5	166,6	174,8	36,42	7,493	9,969	2,687			6	0,957
Project 9	Researcher 6	ES	Line 1	Protocol 1	Diff 11	2015-12-02		Spontaneuous	Examiner C	2015-12-18	Jovem043	-32,91	37,95	5524	527,1	42	58,04	75,39	88,95	99,19	109,4	118,7	130,8	144,6	55,69	-2,474	1,372	4,071			4	1,93
Project 9	Researcher 6	ES	Line 1	Protocol 1	Diff 11	2015-12-02		Spontaneuous	Examiner C	2015-12-18	Jovem044	-38,80	58,6	6,41E+03	527,6	50,02	69,52	90,78	113,9	135,7	151,8	165,6	179,4	196,3	82,33	6,168	11,56	6,133			6	1,986
Project 9	Researcher 6	ES	Line 1	Protocol 1	Diff 12	2016-02-23	70,00	Spontaneuous	Examiner C	2016-03-14	Jovem045	-34,58	78,52	1,98E+04	1003	154,9	193,6	225,8	258,7	300,1	326,3	337,1	345,5	356,3	97,61	25,8	13,17	6,748			8	1,726
Project 9	Researcher 6	ES	Line 1	Protocol 1	Diff 12	2016-02-23	70,00	Spontaneuous	Examiner C	2016-03-14	Jovem046	-27,20	64,26	1,54E+04	801,3	92,54	121,4	151,4	181,4	214,4	243,6	258	267	276	94,59	21,44	24,45	8,949			11	1,682
Project 9	Researcher 6	ES	Line 1	Protocol 1	Diff 13	2015-03-29		Spontaneuous	Examiner C	2015-04-15	Jovem052	-48,09	54,31	1,48E+04	1626	46,29	51,78	57,55	62,72	67,93	74,51	81,7	87,8	92,26	29,54	-4,303	-8,131	3,691			7	1,211
Project 9	Researcher 6	ES	Line 1	Protocol 1	Diff 13	2015-03-29		Spontaneuous	Examiner C	2015-04-15	Jovem054	-62,97	71,24	2,39E+04	1994	71,86	109,9	147,2	166,8	175,8	181,2	185,2	188,7	192,7	25,88	-2,888	4,56	3,827			9	0,8856
Project 9	Researcher 6	ES	Line 1	Protocol 1	Diff 13	2015-03-29		Spontaneuous	Examiner C	2015-04-15	Jovem055	-48,35	72,07	4,01E+04	1734	69,56	109	150,3	176,3	188,9	195,9	200,5	204,9	209,4	33,13	11,25	18,05	2,98			11	0,5598
Project 9	Researcher 6	ES	Line 1	Protocol 1	Diff 13	2015-03-29		Spontaneuous	Examiner C	2015-04-15	Jovem056	-39,41	67,1	2,74E+04	1642	78,56	115,2	155,9	180,3	194,4	201,6	207,1	211,5	215,6	35,36	15,93	23,52	0,961			4	0,5478
Project 9	Researcher 6	ES	Line 1	Protocol 1	Diff 13	2015-03-29		Spontaneuous	Examiner C	2015-04-15	Jovem057	-32,93	67,71	3,64E+04	1656	84,73	125,7	171,2	198,4	208,7	213,8	218,2	222,5	227,1	28,73	23,13	20,86	4,124			6	1,397
Project 9	Researcher 6	ES	Line 1	Protocol 1	Diff 13	2015-03-29		Spontaneuous	Examiner C	2015-04-15	Jovem058	-45,34	95,6	5,46E+04	2610	76,63	115,7	149,2	171,7	181,2	186,7	190,8	194,5	198,4	26,7	35,85	45,19	6,916			17	0,8472
Project 9	Researcher 6	ES	Line 1	Protocol 1	Diff 13	2015-03-29		Spontaneuous	Examiner C	2015-04-15	Jovem060	-36,50	61,09	2,28E+04	1563	50,61	84,75	121,3	150,1	165,4	172,3	176,8	180,8	184,9	34,86	12,28	18,36	2,013			9	0,4521
Project 9	Researcher 6	ES	Line 1	Protocol 1	Diff 13	2015-03-29		Spontaneuous	Examiner C	2015-04-15	Jovem061	-54,01	93,46	5,40E+04	2702	77,02	113,3	144,8	162,8	170,6	175,4	179	182,5	186,2	23,43	25,96	35,34	3,799			9	0,9412
Project 9	Researcher 6	ES	Line 1	Protocol 1	Diff 13	2015-03-29		Spontaneuous	Examiner C	2015-04-15	Jovem062	-55,73	92,14	5,02E+04	2707	76,33	111,5	144,7	167,7	178	182,9	186,6	190,6	194,1	26,41	20,49	32,14	1,855			5	0,8154
Project 9	Researcher 6	ES	Line 1	Protocol 1	Diff 13	2015-03-29		Spontaneuous	Examiner C	2015-04-15	Jovem063	-52,29	92,54	4,85E+04	2564	75,94	112,8	146,2	166,7	175,6	180,4	184,3	187,8	191,8	25,14	26,15	35,77	3,346			8	0,8807
Project 9	Researcher 6	ES	Line 1	Protocol 1	Diff 13	2015-03-29		Spontaneuous	Examiner C	2015-04-15	Jovem064	-58,68	92,91	6,29E+04	2525	73,7	112	146,2	169,8	180,6	186,2	190,4	194	197,9	28,04	19,35	28,69	2,277			7	0,6862
Project 9	Researcher 6	ES	Line 1	Protocol 1	Diff 13	2015-03-29		Spontaneuous	Examiner C	2015-04-15	Jovem065	-25,50	71,2	2,14E+04	1549	72,2	102,8	127,1	146,1	156,9	163,9	169,1	173,9	178,9	32,8	35,27	39,17	4,063			21	0,3947
Project 9	Researcher 6	ES	Line 1	Protocol 1	Diff 13	2015-03-29		Spontaneuous	Examiner C	2015-04-15	Jovem066	-64,71	68,92	1,68E+04	1850	88,24	135,4	172,2	194,4	203,4	209,3	214,1	218	222,3	27,95	-5,948	0,2959	2,41			6	0,8169
Project 9	Researcher 6	ES	Line 1	Protocol 1	Diff 13	2015-03-29		Spontaneuous	Examiner C	2015-04-15	Jovem067	-30,97	51,12	1,30E+04	726,4	65,8	102,5	126,8	148,3	162,5	172,5	180,5	187,9	196,5	48,24	2,284	8,184	2,88			5	1,152
Project 9	Researcher 6	ES	Line 1	Protocol 1	Diff 13	2015-03-29		Spontaneuous	Examiner C	2015-04-15	Jovem068	-41,14	80,32	4,08E+04	1433	86,64	126,7	163,3	190,2	205,1	214,6	221,4	227,2	232,9	42,68	26,28	34,61	11,83			36	0,6943
Project 9	Researcher 6	ES	Line 1	Protocol 1	Diff 14	2015-07-26		Spontaneuous	Examiner C	2015-10-06	Envelhecido009	-31,08	52,22	7339	883,6	88,25	116,5	138,4	156,5	172,9	185,3	193,5	204	216	59,49	11,6	20,19	2,198			134,4	1,1
Project 9	Researcher 6	ES	Line 1	Protocol 1	Diff 14	2015-07-26		Spontaneuous	Examiner C	2015-10-06	Envelhecido011	-43,03	51,33	8,41E+03	743,2	58,26	100,2	133,8	160,8	177,7	190,7	201,3	212,6	228,6	67,83	-0,5372	2,555	6,314			86,41	1,964
Project 9	Researcher 6	ES	Line 1	Protocol 1	Diff 14	2015-07-26		Spontaneuous	Examiner C	2015-10-06	Envelhecido014	-36,36	58,14	6927	896,9	83,39	123,6	155,6	179	193,1	202,6	211,7	219,6	229,7	50,68	13,25	18,29	7,267			82,04	1,246
Project 9	Researcher 6	ES	Line 1	Protocol 1	Diff 14	2015-07-26		Spontaneuous	Examiner C	2015-10-06	Envelhecido015	-59,32	89,07	1,16E+04	1149	85,14	135,1	171,1	193,2	206,5	215,9	223,9	232,3	242	48,86	16,99	23,24	8,413			118,4	2,207
Project 9	Researcher 6	ES	Line 1	Protocol 1	Diff 14	2015-07-26		Spontaneuous	Examiner C	2015-10-06	Envelhecido016	-63,09	84,99	1,03E+04	1159	91,01	141,8	179	202,6	216,8	226,6	234,5	242,3	251	48,42	9,837	16,08	38,33			173,8	2,657
Project 9	Researcher 6	ES	Line 1	Protocol 1	Diff 14	2015-07-26		Spontaneuous	Examiner C	2015-10-06	Envelhecido018	-45,69	70,92	7121	1240	92,73	123,2	138,3	146,8	154,2	160,6	168,2	178,6	200,4	53,53	19	23,72	4,944			58,4	1,09
Project 9	Researcher 6	ES	Line 1	Protocol 1	Diff 14	2015-07-26		Spontaneuous	Examiner C	2015-10-07	Envelhecido022	-34,40	51,27	6050	858	82,97	115	137,1	154,1	166,4	176	184	191,2	198,7	44,64	10,3	11,67	4,708			17	0,5626
Project 9	Researcher 6	ES	Line 1	Protocol 1	Diff 14	2015-07-26		Spontaneuous	Examiner C	2015-10-07	Envelhecido023	-85,86	59,56	5,15E+03	1301	117,3	139,8	151,9	159,9	167,1	173,6	181,5	189,6	202,6	42,65	-28,64	-29,76	12,53			52	0,4837
Project 9	Researcher 6	ES	Line 1	Protocol 1	Diff 14	2015-07-26		Spontaneuous	Examiner C	2015-10-07	Envelhecido024	-62,16	86,61	8,98E+03	1329	76,32	95,57	120,1	134,9	145,6	153,5	160,9	168	177,6	42,72	11,39	21,76	2,553			11	0,4628
Project 9	Researcher 6	ES	Line 1	Protocol 1	Diff 14	2015-07-26		Spontaneuous	Examiner C	2015-10-07	Envelhecido026	84,83	105,4	1,38E+04	1695	81,79	113,5	134,6	147,5	156	162,9	169,8	177,7	189,8	42,31	179,2	185,8	50,48			87	1,24
Project 9	Researcher 6	ES	Line 1	Protocol 1	Diff 14	2015-07-26		Spontaneuous	Examiner C	2015-10-07	Envelhecido028	-41,23	63,62	5650	832,1	123,7	143,6	160,4	172,9	182,9	191,9	200,6	211,6	227,3	54,41	16,63	-4,601	1,775			7	0,5304
Project 9	Researcher 6	ES	Line 1	Protocol 1	Diff 14	2015-07-26		Spontaneuous	Examiner C	2015-10-07	Envelhecido030	-65,62	103,7	1,10E+04	1468	72,05	105	129,4	144,4	154,1	161,8	169,3	177,8	189,2	44,81	23,75	32,44	58,16			96	1,186
Project 9	Researcher 6	ES	Line 1	Protocol 1	Diff 14	2015-07-26		Spontaneuous	Examiner C	2015-10-07	Envelhecido031	-50,97	68,84	7759	1114	66,65	86,71	103	114,4	122,5	129,1	136,3	145,2	161,2	46,74	7,343	16,41	1,755			8	0,4438
Project 9	Researcher 6	ES	Line 1	Protocol 1	Diff 14	2015-07-26		Spontaneuous	Examiner C	2015-10-07	Envelhecido033	-65,51	98,72	9,11E+03	1446	77,78	101,5	118,4	129,3	137,5	144,7	152,3	161,4	175,4	46,1	21,22	31,04	34,75			140	0,5037
Project 9	Researcher 6	ES	Line 1	Protocol 1	Diff 14	2015-07-26		Spontaneuous	Examiner C	2015-10-07	Envelhecido034	-56,29	88,9	8429	1237	88,16	117,1	138,6	152,3	161,1	168,8	176,8	187	203,3	51,01	20,97	31,22	2,699			10	0,5423
Project 9	Researcher 6	ES	Line 1	Protocol 1	Diff 14	2015-07-26		Spontaneuous	Examiner C	2015-10-07	Envelhecido037	-41,50	80,48	1,03E+04	1556	125,8	165,2	200,8	223,3	235	241,7	247,4	253,1	260	36,75	24,97	11,2	6,875			7	2,211
Project 9	Researcher 6	ES	Line 1	Protocol 1	Diff 14	2015-07-26		Spontaneuous	Examiner C	2015-10-07	Envelhecido038	-50,88	77,66	8663	1263	121,1	166,2	193,2	209	219,2	226,8	233,9	240,7	248,1	39,08	17,62	25,17	27,2			29	1,859
Project 9	Researcher 6	ES	Line 1	Protocol 1	Diff 14	2015-07-26		Spontaneuous	Examiner C	2015-10-07	Envelhecido039	-48,48	73,52	7772	969,4	90,48	132,7	170,2	194,2	209,9	220,6	229,7	238,2	246,7	52,42	12,81	21,02	13,26			12	2,085
Project 9	Researcher 6	ES	Line 1	Protocol 1	Diff 14	2015-07-26		Spontaneuous	Examiner C	2015-10-07	Envelhecido040	-45,73	84,09	1,03E+04	1596	84,41	128,4	158,8	175,1	185,7	193,4	199,4	204,8	211,2	36,07	26,94	33,84	5,891			7	1,672
Project 9	Researcher 6	ES	Line 1	Protocol 1	Diff 14	2015-07-26		Spontaneuous	Examiner C	2015-10-07	Envelhecido041	-38,00	69,05	7152	898,5	69,01	106,9	139,7	162,8	178,5	190,8	201,1	210,3	219,4	56,58	18,75	25,23	10,07			11	1,894
Project 9	Researcher 6	ES	Line 1	Protocol 1	Diff 14	2015-07-26		Spontaneuous	Examiner C	2015-10-07	Envelhecido042	-34,87	62,77	8325	959,4	84,66	130	164,6	185,1	198,3	208,1	216,2	223	230,4	45,33	18,42	23,89	4,198			5	1,628
Project 9	Researcher 6	ES	Line 1	Protocol 1	Diff 14	2015-07-26		Spontaneuous	Examiner C	2015-10-07	Envelhecido043	-56,49	100,3	1,65E+04	2258	142,9	190,3	215,1	227,2	234,5	239,6	244,1	249	255,4	28,17	34,06	42,37	56,46			68	1,786
Project 9	Researcher 6	ES	Line 1	Protocol 1	Diff 14	2015-07-26		Spontaneuous	Examiner C	2015-10-07	Envelhecido047	-39,57	64,85	7154	860,4	111,3	145,8	167,7	179,1	187,8	196,2	205,7	217,4	237,3	58,21	17,53	22,23	13,06			23	1,134
Project 9	Researcher 6	ES	Line 1	Protocol 1	Diff 14	2015-07-26		Spontaneuous	Examiner C	2015-10-07	Envelhecido051	-52,45	46,26	6970	873	59,72	83,42	99,23	109,4	116,4	121,8	127,9	134,6	144,9	35,49	-11,38	-8,41	3,325			5	1,421
Project 9	Researcher 6	ES	Line 1	Protocol 1	Diff 14	2015-07-26		Spontaneuous	Examiner C	2015-10-07	Envelhecido052	-56,08	82,63	7002	1538	71,06	89,91	105,2	112,8	118,4	124,1	130,1	137,9	153,4	40,66	17,33	25,71	1,341			7	0,4007
Project 9	Researcher 6	ES	Line 1	Protocol 1	Diff 14	2015-07-26		Spontaneuous	Examiner C	2015-10-07	Envelhecido053	-36,32	52,8	5145	977,9	65,62	81,06	92,48	101,1	107,8	113,6	119,3	125,9	134,6	33,54	11,14	12,45	1,924			10	0,3916
Project 9	Researcher 6	ES	Line 1	Protocol 1	Diff 14	2015-07-26		Spontaneuous	Examiner C	2015-10-07	Envelhecido054	-42,87	60,43	6071	1023	70,66	89,23	103,7	113,2	120,3	126,7	133,9	142,9	162,7	49,42	9,162	14,77	2,452			13	0,3991
Project 9	Researcher 6	ES	Line 1	Protocol 1	Diff 14	2015-07-26		Spontaneuous	Examiner C	2015-10-07	Envelhecido056	-34,73	46,2	5322	922,5	87,35	108,1	122,8	131,7	138	143,2	148,7	154,9	163,7	31,98	5,9	-7,27	0,9792			5	0,4218
Project 9	Researcher 6	ES	Line 1	Protocol 1	Diff 14	2015-07-26		Spontaneuous	Examiner C	2015-10-07	Envelhecido057	-34,34	48,98	4966	779,9	71,16	86,59	100,1	110,3	118,2	125,8	133,6	144	163,4	53,1	10,04	13,83	2,822			14	0,4067
Project 9	Researcher 6	ES	Line 1	Protocol 1	Diff 14	2015-07-26		Spontaneuous	Examiner C	2015-10-07	Envelhecido059	-37,79	51,88	4834	834,8	66,84	80,11	91,67	101,2	109,8	116,9	123,8	131,1	140,6	39,42	8,873	9,668	2,084			10	0,4432
Project 9	Researcher 6	ES	Line 1	Protocol 1	Diff 14	2015-07-26		Spontaneuous	Examiner C	2015-10-07	Envelhecido061	-43,58	59,38	8109	1019	54,69	79,84	105,7	126,4	140,3	150,4	158	164,7	171,4	45,05	4,593	11,06	3,849			7	1,101
Project 9	Researcher 6	ES	Line 1	Protocol 1	Diff 14	2015-07-26		Spontaneuous	Examiner C	2015-10-07	Envelhecido062	-26,32	45,78	6297	956,2	54,91	79,53	106,3	125,2	138,8	147,2	154,3	160	165,3	40,1	10,84	16,23	6,168			12	1,077
Project 9	Researcher 6	ES	Line 1	Protocol 1	Diff 14	2015-07-26		Spontaneuous	Examiner C	2015-10-07	Envelhecido065	-45,37	62,19	5136	779,5	128,3	150,6	166,5	178,1	187,4	196,6	207,7	221,4	257,5	79,42	10,69	-4,274	1,805			7	0,5415
Project 9	Researcher 6	ES	Line 1	Protocol 1	Diff 14	2015-07-26		Spontaneuous	Examiner C	2015-10-07	Envelhecido066	-49,09	63,66	7560	1434	186,5	237,4	275,8	299,3	312,6	320	325,2	329,9	335,3	36	4,682	-19,06	3,858			7	1,122
Project 9	Researcher 6	ES	Line 1	Protocol 1	Diff 14	2015-07-26		Spontaneuous	Examiner C	2015-10-07	Envelhecido067	-56,66	75,81	8496	1520	160,9	211	265,8	297,2	312,2	320,4	326	331,3	337,7	40,47	3,679	-18,23	5,643			10	1,253
Project 9	Researcher 6	ES	Line 1	Protocol 1	Diff 14	2015-07-26		Spontaneuous	Examiner C	2015-10-07	Envelhecido070	-33,39	64,71	7263	1433	130,9	200,4	244	261,8	271,1	277,5	282,6	288	295,6	33,87	22,83	19,49	3,578			5	1,413
Project 9	Researcher 6	ES	Line 1	Protocol 1	Diff 14	2015-07-26		Spontaneuous	Examiner C	2015-10-07	Envelhecido071	-47,80	73,87	7166	1294	144,5	187,7	245,5	285,6	302,8	311,6	317,5	323,5	330,5	44,92	10,3	-14,83	3,191			5	1,268
Project 9	Researcher 6	ES	Line 1	Protocol 1	Diff 14	2015-07-26		Spontaneuous	Examiner C	2015-10-07	Envelhecido072	-48,50	75,63	7545	1321	90,67	143	217,7	256,3	273,9	282,8	288,9	295,4	304,9	48,64	11,52	20,02	6,479			8	1,814
Project 9	Researcher 6	ES	Line 1	Protocol 1	Diff 14	2015-07-26		Spontaneuous	Examiner C	2015-10-07	Envelhecido073	-46,40	76,06	8433	1438	147	214,9	275,8	305,6	319	326,1	332,1	338,2	346,1	40,57	16,05	10,5	3,391			6	1,178
Project 9	Researcher 6	ES	Line 1	Protocol 1	Diff 14	2015-07-26		Spontaneuous	Examiner C	2015-10-07	Envelhecido074	-42,46	75,36	9242	1407	90,7	141,6	186,1	217,5	236,9	246,7	253,3	258,8	264,9	47,39	19,78	27,27	4,446			7	1,376
Project 9	Researcher 6	ES	Line 1	Protocol 1	Diff 14	2015-07-26		Spontaneuous	Examiner C	2015-10-07	Envelhecido075	-49,48	87,64	1,27E+04	1785	156,7	208,8	253,8	281,8	295,6	303,8	309,4	314,6	320	38,26	22,83	0,7283	5,546			8	1,253
Project 9	Researcher 6	ES	Line 1	Protocol 1	Diff 14	2015-07-26		Spontaneuous	Examiner C	2015-10-07	Envelhecido076	-36,41	42,2	5440	677,9	166	183	198,4	210,5	219,6	226,8	233,4	240,3	249	38,53	-0,877	-28,81	7,126			39	0,3786
Project 9	Researcher 6	ES	Line 1	Protocol 1	Diff 15	2015-09-10		Spontaneuous	Examiner C	2015-11-09	Envelhecido077	-37,05	65,94	2,22E+04	837,8	33,63	53,74	77,68	99,6	123	140,6	152	165,8	181,8	82,2	12,22	16,24	2,13			6	0,8533
Project 9	Researcher 6	ES	Line 1	Protocol 1	Diff 15	2015-09-10		Spontaneuous	Examiner C	2015-11-09	Envelhecido078	-51,58	87,14	2,53E+04	896,6	40	67,11	91,62	121,7	148,8	165	176,6	189,4	208,7	87,07	14,9	19,72	1,336			4	0,8443
Project 9	Researcher 6	ES	Line 1	Protocol 1	Diff 15	2015-09-10		Spontaneuous	Examiner C	2015-11-09	Envelhecido081	-44,83	54,41	8,68E+03	608,9	49,74	74,47	103,3	136,3	166,2	183,6	198,1	214,7	245,4	109,1	-3,905	-0,7559	4,591			7	1,485
Project 9	Researcher 6	ES	Line 1	Protocol 1	Diff 15	2015-09-10		Spontaneuous	Examiner C	2015-11-09	Envelhecido085	-36,42	60,61	9030	670,8	60,11	83,18	105,7	127,6	143	156,4	169,4	184,5	210,9	83,29	11,93	17,46	7,136			20	0,7286
Project 9	Researcher 6	ES	Line 1	Protocol 1	Diff 16	2015-09-09		Spontaneuous	Examiner C	2015-12-17	Envelhecido087	-39,58	51,3	9189	629,7	53,17	81,63	107,4	132,7	151,8	165,2	177,4	193,8	216,4	83,68	1,556	4,713	3,682			9	0,8547
Project 9	Researcher 6	ES	Line 1	Protocol 1	Diff 16	2015-09-09		Spontaneuous	Examiner C	2015-12-17	Envelhecido088	-56,09	88,89	1,15E+04	889,3	84,57	117	149,1	175	192,2	206,5	220,4	238,4	270,2	95,11	15,87	25,34	15,06			25	1,163
Project 9	Researcher 6	ES	Line 1	Protocol 1	Diff 16	2015-09-09		Spontaneuous	Examiner C	2015-12-17	Envelhecido090	-58,37	90,01	1,01E+04	971,4	64,32	96,5	127,3	150,3	166,9	179,7	193,4	209,7	236,5	86,26	14,63	21,65	4,829			12	0,8852
Project 9	Researcher 6	ES	Line 1	Protocol 1	Diff 16	2015-09-09		Spontaneuous	Examiner C	2015-12-17	Envelhecido093	-58,13	78,29	4,30E+04	888,6	37,77	104,7	147,6	173,5	194,2	211,1	226,7	241,8	260,7	87,15	6,34	9,394	5,892			12	1,115
Project 9	Researcher 6	ES	Line 1	Protocol 1	Diff 16	2015-09-09		Spontaneuous	Examiner C	2015-12-17	Envelhecido094	-57,58	74,14	9390	951,5	68,72	97,87	134,4	162,4	177,6	188,8	199,7	215,2	244,1	81,79	0,8192	8,737	4,939			13	0,7728
Project 9	Researcher 6	ES	Line 1	Protocol 1	Diff 16	2015-09-09		Spontaneuous	Examiner C	2015-12-17	Envelhecido095	-52,86	79,86	1,10E+04	875,5	79,61	118,2	149,4	171,2	185,9	196,9	207,9	221,2	242,1	71,32	14,11	20,46	8,173			18	0,9542
Project 9	Researcher 6	ES	Line 1	Protocol 1	Diff 16	2015-09-09		Spontaneuous	Examiner C	2015-12-17	Envelhecido096	-60,75	92,18	1,13E+04	898,5	97,95	135,6	168,4	199,3	218	230,7	242,5	256,4	278,2	78,9	15,73	25,76	3,938			6	1,435
Project 9	Researcher 6	ES	Line 1	Protocol 1	Diff 16	2015-09-09		Spontaneuous	Examiner C	2015-12-17	Envelhecido097	-57,67	94,39	1,23E+04	1005	95,55	143,2	178,7	202,3	216,6	227,9	239,4	253,5	277,5	75,18	21,68	30,16	7,212			12	1,205
Project 9	Researcher 6	ES	Line 1	Protocol 1	Diff 16	2015-09-09		Spontaneuous	Examiner C	2015-12-17	Envelhecido098	-60,95	67,44	7,44E+03	743,7	136,7	180,2	209,3	226,8	239,3	250,3	262,3	278,4	311,6	84,78	-0,3711	4,93	33,31			49	1,357
Project 9	Researcher 6	ES	Line 1	Protocol 1	Diff 16	2015-09-09		Spontaneuous	Examiner C	2015-12-17	Envelhecido099	-57,76	89,28	1,18E+04	896,2	92,21	129,6	170,4	197,5	214,4	226,6	238,1	251,2	272,7	75,18	14,97	25,41	4,516			7	1,447
Project 9	Researcher 6	ES	Line 1	Protocol 1	Diff 16	2015-09-09		Spontaneuous	Examiner C	2015-12-17	Envelhecido100	-60,24	90,66	1,17E+04	930,4	90,7	130,7	169,6	197,2	214	226,1	237,6	251,1	273,3	76,11	13,5	23,41	3,189			6	1,228
Project 9	Researcher 6	ES	Line 1	Protocol 1	Diff 16	2015-09-09		Spontaneuous	Examiner C	2015-12-17	Envelhecido101	-62,37	92,27	1,11E+04	1037	88,14	126,8	162	186,6	201,2	211,9	222,3	234,2	252,8	66,16	13,38	23,82	2,699			10	0,5892
Project 9	Researcher 6	ES	Line 1	Protocol 1	Diff 16	2015-09-09		Spontaneuous	Examiner C	2015-12-17	Envelhecido103	-49,89	73,49	9,00E+03	792,6	200,9	231,4	264,2	289,9	305,9	317,8	328,5	342,3	384,4	94,51	8,876	11,9	2,279			9	0,5868
Project 9	Researcher 6	ES	Line 1	Protocol 1	Diff 16	2015-09-09		Spontaneuous	Examiner C	2015-12-17	Envelhecido104	-51,15	81,79	9251	897,8	86,64	105,5	139,1	167,5	185,6	197,9	209	221,6	241,9	74,46	12,27	26,8	2,21			7	0,6407
Project 9	Researcher 6	ES	Line 1	Protocol 1	Diff 17			Spontaneuous	Examiner C	2017-03-11		-47,72	75,82	1,45E+04	882,4	110,3	156,5	190,5	217,1	234,9	248,7	262,9	279,8	308,6	91,46	17,49	20,12	12,68				1,526
Project 9	Researcher 6	ES	Line 1	Protocol 1	Diff 17			Spontaneuous	Examiner C	2017-03-11		-52,40	92,42	1,49E+04	1752	83,84	124,4	146,4	161,2	171,5	178,6	184,3	189,9	196,7	35,48	29,59	35,67	32,77				2,397
Project 9	Researcher 6	ES	Line 1	Protocol 1	Diff 17			Spontaneuous	Examiner C	2017-03-11		-50,82	94,24	1,47E+04	2069	104,3	137,1	156,1	167,9	175,6	181,1	185,7	190,7	196,6	28,67	35,98	41,1	17,56				1,468
Project 9	Researcher 6	ES	Line 1	Protocol 1	Diff 17			Spontaneuous	Examiner C	2017-03-11		-55,09	76,02	1,37E+04	1054	65,53	97,31	119,6	136,3	148,8	160,7	171,2	185,3	199,9	63,58	10,02	16,04	6,162				2,316
Project 9	Researcher 6	ES	Line 1	Protocol 1	Diff 17			Spontaneuous	Examiner C	2017-03-11		-66,01	92,82	1,30E+04	1708	82,97	119,8	141	155,8	166,5	174,4	180,5	186,3	193,4	37,61	16,53	22,84	6,859				1,648
Project 9	Researcher 6	ES	Line 1	Protocol 1	Diff 17			Spontaneuous	Examiner C	2017-03-11		-47,02	76,36	1,10E+04	1674	95,01	128	147	159,4	167,9	173,8	178,8	183,9	189,7	30,28	22,43	27,3	11,92				1,432
Project 9	Researcher 6	ES	Line 1	Protocol 1	Diff 17			Spontaneuous	Examiner C	2017-03-11		-50,30	91,82	1,32E+04	2010	80,13	120,8	139,1	149,5	156,1	161	165,7	171,2	178,5	29,02	32,41	38,01	7,223				1,405
Project 9	Researcher 6	ES	Line 1	Protocol 1	Diff 17			Spontaneuous	Examiner C	2017-03-11		-58,35	79,68	1,29E+04	1810	104,5	162,3	191	199,3	209,2	213,5	222,5	228,8	243,5	44,17	13,95	19,4	3,23				1,738
Project 9	Researcher 6	ES	Line 1	Protocol 1	Diff 17			Spontaneuous	Examiner C	2017-03-11		-58,35	79,68	1,29E+04	1810	104,5	162,3	191	199,3	209,2	213,5	222,5	228,8	243,5	44,17	13,95	19,4	3,23				1,738
Project 9	Researcher 6	ES	Line 1	Protocol 1	Diff 17			Spontaneuous	Examiner C	2017-03-11		-74,51	90,31	1,30E+04	1856	102,3	141	168,8	182	189,9	196	202	207,7	216,7	34,64	4,995	12,94	9,454				1,4
Project 9	Researcher 6	ES	Line 1	Protocol 1	Diff 17			Spontaneuous	Examiner C	2017-03-11		-65,84	98,68	1,14E+04	1565	339,4	462,8	560,7	622,7	652,5	668,1	679	687,7	697,3	74,64	16,64	-14,31	6,255				1,683
Project 9	Researcher 6	ES	Line 1	Protocol 1	Diff 17			Spontaneuous	Examiner C	2017-03-11		-43,95	83,32	1,09E+04	1390	234,5	352,4	433,9	486,2	515,2	529,6	539,4	548,2	555,8	69,6	28,05	36,16	9,333				1,652
Project 9	Researcher 6	ES	Line 1	Protocol 1	Diff 17			Spontaneuous	Examiner C	2017-03-11		-48,84	76,11	1,03E+04	1208	217,1	316,9	398,2	453,7	487,3	506,1	518,5	527,9	536,4	82,72	14,5	17,56	10,63				1,829
Project 9	Researcher 6	ES	Line 1	Protocol 1	Diff 17			Spontaneuous	Examiner C	2017-03-11		-53,20	67,83	1,05E+04	1777	69,83	93	108,7	119,8	127,5	133,1	137,4	142	148,9	29,05	6,447	11,69	4,112				0,8382
Project 9	Researcher 6	ES	Line 1	Protocol 1	Diff 18			Spontaneuous	Examiner C	2017-04-11		-65,24	89,87	2,22E+04	2537	24,24	58,27	90,76	124,2	157,1	175	190	205,2	217,6	93,34	4,182	9,051	13,6				0,8529
Project 9	Researcher 6	ES	Line 1	Protocol 1	Diff 18			Spontaneuous	Examiner C	2017-04-11		-71,36	96,75	2,68E+04	2058	54,02	91,08	126,2	163,4	185,3	198,3	209,4	221	233,7	70,32	5,047	13,74	116,7				0,8113
Project 9	Researcher 6	ES	Line 1	Protocol 1	Diff 18			Spontaneuous	Examiner C	2017-04-11		-54,40	97,22	3,66E+04	1740	49,73	90	127,6	169,2	192,4	205,9	217	228,3	241,1	71,87	21,11	29,88	152,9				0,8907
Project 9	Researcher 6	ES	Line 1	Protocol 1	Diff 18			Spontaneuous	Examiner C	2017-04-11		-61,28	96,61	2,90E+04	2271	50,26	88,11	124,1	161	185,4	198,2	209,3	220,5	232	71,07	14,8	22,66	19,11				1,005
Project 9	Researcher 6	ES	Line 1	Protocol 1	Diff 18			Spontaneuous	Examiner C	2017-04-11		-67,21	106	5,21E+04	1859	72,1	130,3	173	197,9	213,4	224,3	235,5	246,4	258,9	60,96	23,41	28,07	16,99				1,082
Project 9	Researcher 6	ES	Line 1	Protocol 1	Diff 18			Spontaneuous	Examiner C	2017-04-11		-75,17	106,4	5,07E+04	1894	78,47	134,9	181	209,5	225	235,9	247	258,7	271,6	62,07	15,21	21,06	120,2				1,038
Project 9	Researcher 6	ES	Line 1	Protocol 1	Diff 18			Spontaneuous	Examiner C	2017-04-11		-71,80	103,9	4,35E+04	1869	80,13	138,5	182,8	212,8	229,6	241	252,8	263,7	277,9	65,08	16,49	22,3	9,421				0,9847
Project 9	Researcher 6	ES	Line 1	Protocol 1	Diff 18			Spontaneuous	Examiner C	2017-04-11		-57,99	94,75	2,95E+04	2011	70,35	135,8	171,3	194,7	210,2	222,7	235,5	250,2	268,2	73,43	23,81	27,92	27,03				0,765
Project 9	Researcher 6	ES	Line 1	Protocol 1	Diff 18			Spontaneuous	Examiner C	2017-04-11		-58,35	79,68	1,29E+04	1810	104,5	162,3	191	199,3	209,2	213,5	222,5	228,8	243,5	44,17	13,95	19,4	3,23				1,738
Project 9	Researcher 6	ES	Line 1	Protocol 1	Diff 18			Spontaneuous	Examiner C	2017-04-11		-74,51	90,31	1,30E+04	1856	102,3	141	168,8	182	189,9	196	202	207,7	216,7	34,64	4,995	12,94	9,454				1,4
Project 9	Researcher 6	ES	Line 1	Protocol 1	Diff 18			Spontaneuous	Examiner C	2017-04-11		-65,84	98,68	1,14E+04	1565	339,4	462,8	560,7	622,7	652,5	668,1	679	687,7	697,3	74,64	16,64	-14,31	6,255				1,683
Project 9	Researcher 6	ES	Line 1	Protocol 1	Diff 18			Spontaneuous	Examiner C	2017-04-11		-43,95	83,32	1,09E+04	1390	234,5	352,4	433,9	486,2	515,2	529,6	539,4	548,2	555,8	69,6	28,05	36,16	9,333				1,652
Project 9	Researcher 6	ES	Line 1	Protocol 1	Diff 18			Spontaneuous	Examiner C	2017-04-11		-48,84	76,11	1,03E+04	1208	217,1	316,9	398,2	453,7	487,3	506,1	518,5	527,9	536,4	82,72	14,5	17,56	10,63				1,829
Project 9	Researcher 6	ES	Line 1	Protocol 1	Diff 18			Spontaneuous	Examiner C	2017-04-11		-53,20	67,83	1,05E+04	1777	69,83	93	108,7	119,8	127,5	133,1	137,4	142	148,9	29,05	6,447	11,69	4,112				0,8382
Project 10	Researcher 1	iPS	Line 2	Protocol 2	Diff 13			Spontaneuous	Examiner E	2017-04-04	0	-29,21	72,32	1,29E+04	1552	92,66	125,8	155,2	171,8	184,7	191,6	201	206,8	214,8	42,94	33,25	31,3	4,084	7			1,264
Project 10	Researcher 1	iPS	Line 2	Protocol 2	Diff 13			Spontaneuous	Examiner E	2017-04-04	2	-41,92	82,11	1,37E+04	1344	168,5	211,4	247,1	274,2	296,5	311,2	321,7	331,6	341,5	67,27	26,55	5,572	14,46	26			1,128
Project 10	Researcher 1	iPS	Line 2	Protocol 2	Diff 13			Spontaneuous	Examiner E	2017-04-04	3	-51,64	72,02	8240	1705	107	144,3	172,8	191,5	204,1	211,2	218,9	224,5	230,1	38,6	9,499	6,809	2,168	11			0,4119
Project 10	Researcher 1	iPS	Line 2	Protocol 2	Diff 13			Spontaneuous	Examiner E	2017-04-04	9	-53,54	86,3	1,40E+04	1625	128,6	166,7	200	228,6	248,8	262,5	274	281,2	292,8	64,18	19,3	21,35	10,32	9			1,909
Project 10	Researcher 1	iPS	Line 2	Protocol 2	Diff 13			Spontaneuous	Examiner E	2017-04-04		-32,52	65,42	1,04E+04	1394	121,4	165,6	196,4	223,5	243,3	258,6	270,7	278,7	288,3	64,79	23,58	18,66	9,026	16			1,129
Project 10	Researcher 1	iPS	Line 2	Protocol 2	Diff 13			Spontaneuous	Examiner E	2017-04-04		-49,68	69,23	1,06E+04	1359	153,3	171,3	187,6	200,4	210,9	219,4	227,6	235,7	245,6	45,21	9,267	-12,38	6,304	8			1,663
Project 10	Researcher 1	iPS	Line 2	Protocol 2	Diff 13			Spontaneuous	Examiner E	2017-04-04		-28,79	42,51	5349	1181	61,64	88,77	119,2	144,4	168,9	186	198,8	209,6	219,8	75,4	5,092	4,607	7,059	22			0,5962
Project 10	Researcher 1	iPS	Line 2	Protocol 2	Diff 13			Spontaneuous	Examiner E	2017-04-04		-26,29	66,06	1,02E+04	1524	167,4	195,5	216	232,5	245,2	256,5	264,6	273,8	286,1	53,57	31,44	6,691	1,447	4			0,9049
Project 10	Researcher 3	iPS	Line 2	Protocol 2	Diff 14	2017-08-05		Spontaneuous	Examiner E	2017-09-14	0	-38,15	72,2	1,33E+04	3149	23,79	47,44	96,74	130,2	160	176,4	186,2	193,3	200,3	70,12	19,89	23,82	7,462				2,044
Project 10	Researcher 3	iPS	Line 2	Protocol 2	Diff 14	2017-08-05		Spontaneuous	Examiner E	2017-09-14	2	-52,02	93,52	1,74E+04	2006	98,68	130,4	152	168,2	181	188,2	196,5	202,6	215,5	47,25	26,91	24,2	8,765				1,117
Project 10	Researcher 3	iPS	Line 2	Protocol 2	Diff 14	2017-08-05		Spontaneuous	Examiner E	2017-09-14	3	-39,63	82,87	1,69E+04	3101	41,79	72,8	106	130,7	148,2	160,2	168,1	176,3	182,6	51,87	28,87	26,7	7,735				1,559
Project 10	Researcher 3	iPS	Line 2	Protocol 2	Diff 14	2017-08-05		Spontaneuous	Examiner E	2017-09-14	5	-53,16	74,41	1,40E+04	1479	144,9	189,8	217,1	235,7	247,8	256,6	263,2	270,9	285,4	49,7	10,8	-10,14	5,324				1,864
Project 10	Researcher 3	iPS	Line 2	Protocol 2	Diff 14	2017-08-05		Spontaneuous	Examiner E	2017-09-14	6	-44,26	81,29	1,29E+04	1969	115,5	149,6	181,7	200,5	216,1	226,8	231,9	237,3	247,5	46,96	23,93	32,78	3,141				1,509
Project 10	Researcher 3	iPS	Line 2	Protocol 2	Diff 14	2017-08-05		Spontaneuous	Examiner E	2017-09-14	8	-61,58	92,78	1,30E+04	2778	121,3	170,7	203,4	221,7	232,1	239,2	244,1	248,4	258,1	36,36	21,57	12,96	7,559				2,507
Project 10	Researcher 3	iPS	Line 2	Protocol 2	Diff 14	2017-08-05		Spontaneuous	Examiner E	2017-09-14	10	-53,25	91,38	1,64E+04	1592	153,2	212	251,5	278,1	295,4	306,7	315,3	326,6	347	68,89	24,74	35,52	8,946				1,76
Project 10	Researcher 3	iPS	Line 2	Protocol 2	Diff 14	2017-08-05		Spontaneuous	Examiner E	2017-09-14		-39,17	64,69	1,18E+04	1315	94,46	131,1	161,4	180,5	194,4	202,9	210,9	217,3	227,4	46,98	15,4	22,65	5,655				1,318
Project 10	Researcher 3	iPS	Line 2	Protocol 2	Diff 14	2017-08-05		Spontaneuous	Examiner E	2017-09-14		-39,43	65,75	1,09E+04	1463	121,3	166,2	195,3	215,7	230,1	237,4	246,1	253	264,6	48,94	17,12	10,41	2,781				1,795
Project 10	Researcher 3	iPS	Line 2	Protocol 2	Diff 14	2017-08-05		Spontaneuous	Examiner E	2017-09-15		-40,10	70,94	1,05E+04	885,7	90,64	124,8	157,6	186,2	217,2	250,7	282,2	307,6	340,6	154,4	16,78	21,26	5,184				1,572
Project 10	Researcher 3	iPS	Line 2	Protocol 2	Diff 14	2017-08-05		Spontaneuous	Examiner E	2017-09-15		-43,26	74,42	1,17E+04	1168	65,23	106,5	137,9	161,3	181,5	197,7	211,3	227,9	258,4	97,09	18,65	21,86	5,799				1,47
Project 10	Researcher 3	iPS	Line 2	Protocol 2	Diff 14	2017-08-05		Spontaneuous	Examiner E	2017-09-15		-50,23	102,2	2,23E+04	1854	96,46	157,2	195,8	223	239,7	250,9	260,3	269,4	285,2	62,27	37,35	45,12	9,038				2,704
Project 10	Researcher 3	iPS	Line 2	Protocol 2	Diff 14	2017-08-05		Spontaneuous	Examiner E	2017-09-15		-45,10	86,62	1,62E+04	1381	104	157,2	191,8	215,9	230,8	241,1	248,7	258,1	275,3	59,4	30,97	35,92	8,956				2,235
Project 10	Researcher 3	iPS	Line 2	Protocol 2	Diff 14	2017-08-05		Spontaneuous	Examiner E	2017-09-15		-61,33	109,4	1,67E+04	1638	133,3	205,5	251,3	280,8	297	306,1	315,8	324,7	348,8	67,97	36,13	40,34	10,26				3,836
Project 10	Researcher 3	iPS	Line 2	Protocol 2	Diff 14	2017-08-05		Spontaneuous	Examiner E	2017-09-15		-57,14	84,44	1,86E+04	930,8	84,78	134,6	170,2	196,4	213,5	226	236,1	249,5	310,8	114,4	15,36	17,54	4,14				1,292
Project 10	Researcher 3	iPS	Line 2	Protocol 2	Diff 14	2017-08-05		Spontaneuous	Examiner E	2017-09-15		-52,03	88,94	1,67E+04	1450	133,1	199,1	246,4	281,9	309	324,5	334,8	348,1	364,8	82,86	23,19	19,81	6,284				2,373
Project 10	Researcher 3	iPS	Line 2	Protocol 2	Diff 14	2017-08-05		Spontaneuous	Examiner E	2017-09-15		-52,35	87,47	1,72E+04	1500	162,1	208,9	243,4	271,5	290,7	304	313,7	325,1	341,9	70,37	22,74	2,912	4,979				2,149
Project 10	Researcher 3	iPS	Line 2	Protocol 2	Diff 14	2017-08-05		Spontaneuous	Examiner E	2017-09-15		-46,71	80,78	1,44E+04	1446	106,3	170,2	219,6	256,6	276,1	299,6	310,2	324,7	342,6	86,03	20,02	28,04	5,803				1,675
Project 10	Researcher 3	iPS	Line 2	Protocol 2	Diff 14	2017-08-05		Spontaneuous	Examiner E	2017-09-15		-36,21	76,46	1,25E+04	1605	88,64	131,6	164,4	189,5	206,1	218,8	227,1	237,3	249,2	59,72	28,62	35,85	4,361				1,368
Project 10	Researcher 3	iPS	Line 2	Protocol 2	Diff 14	2017-08-05		Spontaneuous	Examiner E	2017-09-15		-30,25	84,89	1,51E+04	1017	204,9	253	286	309,2	327,4	340,8	353,1	366,3	384,9	75,66	43,11	-0,2431	4,291				2,285
Project 10	Researcher 3	iPS	Line 2	Protocol 2	Diff 15	2017-08-15		Spontaneuous	Examiner E	2017-09-20		-64,79	108,9	3,45E+04	2280	127,2	176,3	209,2	227,8	242,8	249,8	257,4	262,4	276,3	48,49	27,85	39,82	6,12				3,228
Project 10	Researcher 3	iPS	Line 2	Protocol 2	Diff 15	2017-08-15		Spontaneuous	Examiner E	2017-09-20		-47,92	98,49	4,90E+04	2303	79,52	119,1	145	160,8	169,6	175,4	180	186,8	197,8	36,96	40,07	45,41	8,047				3,287
Project 10	Researcher 3	iPS	Line 2	Protocol 2	Diff 15	2017-08-15		Spontaneuous	Examiner E	2017-09-20		-43,16	75,27	1,52E+04	1567	76,71	106,5	131,8	156,3	173,4	185,3	191	197,6	206,7	50,43	19,17	27,07	7,074				3,688
Project 10	Researcher 3	iPS	Line 2	Protocol 2	Diff 15	2017-08-15		Spontaneuous	Examiner E	2017-09-20		-32,78	75,72	1,97E+04	1895	85,99	121,5	143	158	165,5	174,5	178,7	183,6	193,2	35,24	33,42	40,85	4,153				2,148
Project 10	Researcher 3	iPS	Line 2	Protocol 2	Diff 15	2017-08-15		Spontaneuous	Examiner E	2017-09-20		-51,70	81,51	1,54E+04	1487	165,5	191,4	219	238,8	253,5	262,4	269,6	277,4	289,7	50,9	15,64	-41,69	3,274				1,408
Project 10	Researcher 3	iPS	Line 2	Protocol 2	Diff 15	2017-08-15		Spontaneuous	Examiner E	2017-09-20		-55,57	86,44	1,64E+04	1485	113,7	145,7	173,1	193,2	207,8	217,8	227,1	238	253,6	60,38	16,98	6,164	4,186				0,923
Project 10	Researcher 3	iPS	Line 2	Protocol 2	Diff 15	2017-08-15		Spontaneuous	Examiner E	2017-09-20		-41,25	69,09	1,08E+04	1228	113,9	144,5	167,5	189,4	207,5	218,9	229,8	238,8	249,5	60,09	16,21	11,68	4,874				1,23
Project 10	Researcher 3	iPS	Line 2	Protocol 2	Diff 15	2017-08-15		Spontaneuous	Examiner E	2017-09-20		-57,71	93,41	1,77E+04	1368	174,6	208,2	234,2	257,5	273,3	283,1	292,8	305,8	324,6	67,11	19,25	-46,85	4,327				1,278
Project 10	Researcher 3	iPS	Line 2	Protocol 2	Diff 15	2017-08-15		Spontaneuous	Examiner E	2017-09-20		-39,71	72,1	8,15E+03	1285	352,1	380,2	401,5	418,5	431,7	438,5	445,9	453	468,3	49,74	20,34	-33,05	4,736				2,026
Project 10	Researcher 3	iPS	Line 2	Protocol 2	Diff 15	2017-08-15		Spontaneuous	Examiner E	2017-09-20		-59,59	88,81	1,56E+04	2067	99,69	132,3	151,1	178,3	194,8	204,2	215,3	225,2	240,4	62,08	12,04	-14,91	1,716				1,016
Project 10	Researcher 3	iPS	Line 2	Protocol 2	Diff 15	2017-08-15		Spontaneuous	Examiner E	2017-09-20		-33,76	65,53	1,62E+04	1714	85,55	116,2	143,7	164,9	180,1	190	197,2	205,3	216	51,07	19,33	28,07	5,208				1,109
Project 10	Researcher 3	iPS	Line 2	Protocol 2	Diff 15	2017-08-15		Spontaneuous	Examiner E	2017-09-20		-60,47	101,4	2,90E+04	2628	54,9	97,89	120,9	139,8	151,7	158,6	163,8	168,9	179,1	39,29	25,2	33,55	5,114				1,614
Project 10	Researcher 3	iPS	Line 2	Protocol 2	Diff 15	2017-08-15		Spontaneuous	Examiner E	2017-09-20		-45,20	77,76	1,98E+04	2064	51,33	77,75	102,4	118,9	128,1	137,5	142,2	148,9	158,2	39,38	20,67	24,85	4,702				0,9402
Project 10	Researcher 3	iPS	Line 2	Protocol 2	Diff 15	2017-08-15		Spontaneuous	Examiner E	2017-09-20		-47,81	76,67	1,58E+04	1460	197,1	223,8	247,6	267,4	282,8	293,2	300,3	306,8	315,4	48,04	13,97	-38,92	6,338				1,305
Project 10	Researcher 3	iPS	Line 2	Protocol 2	Diff 15	2017-08-15		Spontaneuous	Examiner E	2017-09-20		-38,79	65,7	1,46E+04	1303	109,6	145,8	178,1	199,1	214,3	224,1	231,8	239,4	251,8	52,75	16,45	15,65	3,926				1,367
Project 10	Researcher 3	iPS	Line 2	Protocol 2	Diff 15	2017-08-15		Spontaneuous	Examiner E	2017-09-20		-47,77	71,35	1,11E+04	1539	118,9	140,6	166,8	186,2	202,9	215,3	222,2	230,9	240,1	53,89	9,112	-23,8	4,617				1,035
Project 10	Researcher 1	iPS	Line 2	Protocol 2	Diff 16			Spontaneuous	Examiner E	2017-04-18		-48,37	69,67	8789	747,1	127,1	150,6	171,6	192,5	217,7	237	254,3	271,2	290,2	97,67	7,117	-7,881	1,111	4			0,6003
Project 10	Researcher 1	iPS	Line 2	Protocol 2	Diff 16			Spontaneuous	Examiner E	2017-04-18		-28,41	52,62	5997	1019	127,4	146,1	160,9	177,6	188,8	198,7	210,1	221,6	231,1	53,51	17,06	-10,07	0,822	4			0,434
Project 10	Researcher 1	iPS	Line 2	Protocol 2	Diff 16			Spontaneuous	Examiner E	2017-04-18		-26,42	51,96	8898	1065	94,43	120,6	141	156,8	167,8	179	185,7	193,2	198,6	41,78	18,27	11,09	3,753	9			0,8514
Project 10	Researcher 1	iPS	Line 2	Protocol 2	Diff 16			Spontaneuous	Examiner E	2017-04-18		-44,37	51,29	6492	1212	159,6	172,7	183,3	194,2	200,9	210,4	216,8	227,4	236,4	42,17	1,166	-34,06	2,294	11			0,4616
Project 10	Researcher 1	iPS	Line 2	Protocol 2	Diff 16			Spontaneuous	Examiner E	2017-04-18		-17,96	61,96	1,06E+04	1298	104,2	135,5	168,5	200	228,2	248,7	257,7	266,5	272,9	72,91	30,12	30,52	2,72	6			0,9425
Project 10	Researcher 1	iPS	Line 2	Protocol 2	Diff 16			Spontaneuous	Examiner E	2017-04-18		-40,37	61,07	9644	1308	85,49	104,3	119,3	132,3	144	151,8	159,3	165	171,9	39,52	10,82	0,9768	3,459	12			0,5957
Project 10	Researcher 1	iPS	Line 2	Protocol 2	Diff 16			Spontaneuous	Examiner E	2017-04-18		-46,03	69,15	9914	1471	115,3	137,3	156,2	169,4	179,6	186,4	192,9	199,2	207,9	38,49	13,07	-25,29	10,73	48			0,4577
Project 10	Researcher 1	iPS	Line 2	Protocol 2	Diff 16			Spontaneuous	Examiner E	2017-04-18	1	-32,35	72,11	1,15E+04	1308	113,8	158,8	192	218,1	237,5	249,6	258,8	266,7	274,3	56,28	27,82	37,15	2,399	6			0,8095
Project 10	Researcher 3	iPS	Line 2	Protocol 2	Diff 17			Spontaneuous	Examiner E	2017-07-11	3	-41,40	78,66	9847	1220	358,1	395,4	423,9	443,4	455,7	464,7	474,9	486,3	508,8	65,42	25,26	-30,43	1,453	3			1,538
Project 10	Researcher 3	iPS	Line 2	Protocol 2	Diff 17			Spontaneuous	Examiner E	2017-07-11	4	-51,41	86,84	1,69E+04	1336	162,3	207	243,8	270,3	284,8	294,6	302,4	312,2	328,3	58,07	21,37	-13,82	10,72	13			1,693
Project 10	Researcher 3	iPS	Line 2	Protocol 2	Diff 17			Spontaneuous	Examiner E	2017-07-11	10	-1,56	98,01	1,36E+04	2246	219,5	267,3	301,9	326,9	343,6	352,8	360,3	367,6	381,7	54,81	81	31,08	7,126	12			1,281
Project 10	Researcher 3	iPS	Line 2	Protocol 2	Diff 17			Spontaneuous	Examiner E	2017-07-11	12	-44,39	85,37	2,17E+04	1293	88,43	154,3	197,5	231	248,4	261,1	270,8	281,9	304,5	73,52	28,28	32,68	11,47	9			2,514
Project 10	Researcher 3	iPS	Line 2	Protocol 2	Diff 17			Spontaneuous	Examiner E	2017-07-11		-24,72	42,36	4,11E+03	1185	159,2	170,3	183,5	193	197,8	206,1	217,4	226,9	231,4	38,33	13,64	-19,38	2,084	3			1,419
Project 10	Researcher 3	iPS	Line 2	Protocol 2	Diff 17			Spontaneuous	Examiner E	2017-07-11		-22,56	36,62	3,75E+03	978	103,2	117,4	127,5	139,6	150,1	156,3	166,5	173,6	185	45,43	8,47	-14,89	2,45	4			1,273
Project 10	Researcher 3	iPS	Line 2	Protocol 2	Diff 17			Spontaneuous	Examiner E	2017-07-11		-31,34	47,24	6,44E+03	861,5	141,1	173,2	202,3	226,7	242,8	253,1	261,8	270,4	280,7	53,97	7,714	-19,27	2,545	4			1,276
Project 10	Researcher 3	iPS	Line 2	Protocol 2	Diff 17			Spontaneuous	Examiner E	2017-07-11		-28,87	48,7	7,37E+03	700,6	58,9	83,88	102,8	116,6	136,4	148,4	157,1	165,3	177,3	60,75	11,18	16,78	2,847	3			1,872
Project 10	Researcher 3	iPS	Line 2	Protocol 2	Diff 17			Spontaneuous	Examiner E	2017-07-11		-31,18	53,94	7,64E+03	1086	65,33	97,48	126,4	141,7	157,8	166,1	174,9	187	198,1	56,48	13,47	18,34	4,876	5			1,884
Project 10	Researcher 3	iPS	Line 2	Protocol 2	Diff 17			Spontaneuous	Examiner E	2017-07-11		-27,98	63,28	1,14E+04	775,3	78,52	142,9	203,4	245,5	273,2	288,3	298,1	309	323,7	78,14	22,86	27,78	9,093	9			2,066
Project 10	Researcher 3	iPS	Line 2	Protocol 2	Diff 17			Spontaneuous	Examiner E	2017-07-11		-38,21	65,9	1,27E+04	879	68,9	123,8	169,4	202,5	225,1	242,4	254,5	264,1	274	71,5	16,68	20	3,888	4			2,183
Project 10	Researcher 3	iPS	Line 2	Protocol 2	Diff 17			Spontaneuous	Examiner E	2017-07-11		-30,06	56,06	7,66E+03	1313	159,1	195,9	226	248,9	264,1	275	284,2	293,2	304,6	55,69	17,18	4,682	6,366	9			1,45
Project 10	Researcher 3	iPS	Line 2	Protocol 2	Diff 17			Spontaneuous	Examiner E	2017-07-11		-34,24	67,22	9,42E+03	1693	133,6	164	201	230,7	255,6	269	277,6	284,2	289,8	59,12	20,58	17,44	5,131	5			2,293
Project 10	Researcher 3	iPS	Line 2	Protocol 2	Diff 17			Spontaneuous	Examiner E	2017-07-11		-42,90	68,67	1,15E+04	910,2	98,15	142,9	184	219,3	248,3	267,8	280,9	292,3	309	89,66	11,84	9,293	5,817	5			2,383
Project 10	Researcher 3	iPS	Line 2	Protocol 2	Diff 17			Spontaneuous	Examiner E	2017-07-11		-2,61	48,3	5,01E+03	809,7	80,43	133,4	177,5	219,7	245,9	261,2	273,3	282,4	293,8	74,18	35,88	40,56	3,351	3			2,459
Project 10	Researcher 3	iPS	Line 2	Protocol 2	Diff 18	2017-10-03		Spontaneuous	Examiner E	2017-11-16		-42,55	69,58	1,14E+04	876,3	95,83	110,9	125,5	137,6	147	155,3	163,4	172,8	187,6	50	14,67	-14,37	1,803				0,6315
Project 10	Researcher 3	iPS	Line 2	Protocol 2	Diff 18	2017-10-03		Spontaneuous	Examiner E	2017-11-16	0	-57,63	104,9	5,37E+04	1235	71,58	91,68	106,3	117,1	125,9	134,6	145,3	160,5	186,7	69,52	32,63	42,74	5,765				0,7091
Project 10	Researcher 3	iPS	Line 2	Protocol 2	Diff 18	2017-10-03		Spontaneuous	Examiner E	2017-11-16	2	-75,62	98,82	5,90E+04	1153	121,9	140	154,7	166,6	176,5	185,2	193,9	204	218	51,45	7,251	-65,51	3,514				0,5611
Project 10	Researcher 3	iPS	Line 2	Protocol 2	Diff 18	2017-10-03		Spontaneuous	Examiner E	2017-11-16	3	-60,15	91,64	5,92E+04	855,6	85,22	98,27	111,5	125,9	139,4	150,9	162,3	175,7	196,3	70,47	12,83	-2,667	8,464				0,6501
Project 10	Researcher 3	iPS	Line 2	Protocol 2	Diff 18	2017-10-03		Spontaneuous	Examiner E	2017-11-16	4	-64,77	95,7	3,31E+04	1201	127,7	147,8	163,6	175,7	185,1	193,2	201,1	210,1	222,3	46,57	16,96	-50,46	4,772				0,548
Project 10	Researcher 3	iPS	Line 2	Protocol 2	Diff 18	2017-10-03		Spontaneuous	Examiner E	2017-11-16	5	-60,24	85,05	2,20E+04	1065	58,67	72,46	83,81	93,73	102,6	111	119,6	129,4	142,2	48,5	12,08	23,89	1,847				0,3097
Project 10	Researcher 3	iPS	Line 2	Protocol 2	Diff 18	2017-10-03		Spontaneuous	Examiner E	2017-11-16	7	-45,90	71,55	1,25E+04	853,6	57,43	73,63	85,69	96,09	105,6	115,7	125,1	138,8	161,4	67,02	13,53	19,79	1,535				0,6563
Project 10	Researcher 3	iPS	Line 2	Protocol 2	Diff 18	2017-10-03		Spontaneuous	Examiner E	2017-11-16	8	-54,33	79,9	6,29E+04	1058	29,19	39,5	48,48	56,73	64,8	73,21	82,43	94,61	115,3	58,58	13,13	13,56	2,895				0,3943
Project 10	Researcher 3	iPS	Line 2	Protocol 2	Diff 19	2017-10-04		Spontaneuous	Examiner E	2017-11-16	0	-60,57	88,63	3,11E+04	1002	96,3	130,2	157,7	179	194,3	206	217,4	228,6	247,2	68,14	14,04	24,99	4,561				0,8406
Project 10	Researcher 3	iPS	Line 2	Protocol 2	Diff 19	2017-10-04		Spontaneuous	Examiner E	2017-11-16	1	-60,05	76,38	1,17E+04	923,9	122,1	171,1	219,1	252,4	273	285,3	294,7	304,4	319	66,65	1,514	13,03	2,296				0,8634
Project 10	Researcher 3	iPS	Line 2	Protocol 2	Diff 19	2017-10-04		Spontaneuous	Examiner E	2017-11-16	5	-54,81	81,08	1,07E+04	1015	254,5	276,4	293,1	305,2	314,9	322,8	330,8	340,5	357,2	51,98	7,984	-45,91	3,694				0,7972
Project 10	Researcher 3	iPS	Line 2	Protocol 2	Diff 19	2017-10-04		Spontaneuous	Examiner E	2017-11-16	6	-67,70	99,55	3,10E+04	1043	169,3	213,4	247,4	270,5	285,5	296,2	305,8	316,8	333,4	62,92	16,28	-26,49	6,654				0,952
Project 10	Researcher 3	iPS	Line 2	Protocol 2	Diff 19	2017-10-04		Spontaneuous	Examiner E	2017-11-16		-38,71	56,51	1,28E+04	955,8	70,69	103,2	130,1	149,8	163,3	173,2	181,7	190,8	203,1	53,25	7,401	14,27	2,469				0,6736
Project 10	Researcher 3	iPS	Line 2	Protocol 2	Diff 19	2017-10-04		Spontaneuous	Examiner E	2017-11-16		-28,66	58,01	9,94E+03	708,1	116,2	157	191,8	218,5	235,6	246,8	255,6	264,8	278,1	59,55	18,97	27,98	5,708				0,7437
Project 10	Researcher 3	iPS	Line 2	Protocol 2	Diff 19	2017-10-04		Spontaneuous	Examiner E	2017-11-16		-41,45	62,45	1,36E+04	865,7	59,26	89,92	122,4	149,1	171,2	184,8	196,6	207,5	224	74,93	6,798	12,94	2,613				0,6297
Project 11	Researcher 9	iPS	Line 4	Protocol 2	Diff 4	2018-11-01		Spontaneuous	Examiner F	2018-12-04	1	-58,52	105,7	2,15E+04	3425	65,85	89,58	106,3	116,7	122,4	126,3	129,4	132,5	137,1	30,82	38,25	43,47	2,953				2,511
Project 11	Researcher 9	iPS	Line 4	Protocol 2	Diff 4	2018-11-01		Spontaneuous	Examiner F	2018-12-04	2	-58,64	97,43	2,09E+04	2124	56,58	82,78	101	112,6	120,5	125,5	130,2	136,4	142,8	41,8	27,02	32,86	2,599				3,867
Project 11	Researcher 9	iPS	Line 4	Protocol 2	Diff 4	2018-11-01		Spontaneuous	Examiner F	2018-12-04	3	-41,65	73,61	1,59E+04	2012	52,33	78,6	101,6	116,8	126,3	132,8	137	140,7	145,6	44,03	21,41	26,05	3,097				2,598
Project 11	Researcher 9	iPS	Line 4	Protocol 2	Diff 4	2018-11-01		Spontaneuous	Examiner F	2018-12-04	4	-58,06	94,71	1,84E+04	2970	57,58	89,45	109,3	124,4	134,9	140	143,4	146,7	150,6	41,25	25,46	30,83	2,576				3,646
Project 11	Researcher 9	iPS	Line 4	Protocol 2	Diff 4	2018-11-01		Spontaneuous	Examiner F	2018-12-04	5	-48,05	89,71	2,27E+04	4157	80,88	110,8	128,5	138	142,8	145,7	147,8	150,1	153,5	25	34,81	38,82	3,972				3,533
Project 11	Researcher 9	iPS	Line 4	Protocol 2	Diff 4	2018-11-01		Spontaneuous	Examiner F	2018-12-04	6	-58,43	105,9	2,64E+04	4026	75,98	109	130,3	141,2	146,7	149,9	152,5	155,4	159,7	29,45	37,66	43,13	6,898				3,134
Project 11	Researcher 9	iPS	Line 4	Protocol 2	Diff 4	2018-11-01		Spontaneuous	Examiner F	2018-12-04	7	-45,79	116,4	2,56E+04	3640	86,45	119,8	139,1	149,1	154,1	157,6	160,9	165,2	172,1	33,01	61,2	67,12	5,383				2,358
Project 11	Researcher 9	iPS	Line 4	Protocol 2	Diff 4	2018-11-01		Spontaneuous	Examiner F	2018-12-04	8	-71,87	125	3,05E+04	4,01E+03	79,02	1,10E+02	125,8	133,3	137,5	140,5	143,8	148,7	159,2	33,38	43,85	48,69	4,553				1,867
Project 11	Researcher 9	iPS	Line 4	Protocol 2	Diff 4	2018-11-01		Spontaneuous	Examiner F	2018-12-04	9	-41,97	93,94	2,03E+04	1,80E+03	40,37	5,80E+01	72,2	81,72	88,43	93,73	98,83	104,5	112,8	40,55	40,35	45,6	3,039				1,823
Project 11	Researcher 9	iPS	Line 4	Protocol 2	Diff 4	2018-11-01		Spontaneuous	Examiner F	2018-12-04	10	-54,82	75,25	1,14E+04	1631	44,98	65,82	81,87	93,33	100,2	106,4	110,9	115,8	123	41,08	10,87	15,9	2,438				1,539
Project 11	Researcher 9	iPS	Line 4	Protocol 2	Diff 5	2019-05-12	82,00	Spontaneuous	Examiner F	2019-06-24	1	-53,89	98,32	2,79E+04	1567	54,95	80,74	97,15	109,6	119,1	126,6	134,1	143,9	159,6	62,48	32,66	36,55	4,174				1,768
Project 11	Researcher 9	iPS	Line 4	Protocol 2	Diff 5	2019-05-12	82,00	Spontaneuous	Examiner F	2019-06-24	2	-54,39	99,39	2,54E+04	1246	56,89	83,1	100,6	115,4	126,8	135,8	145	155,8	172,7	72,11	33,03	36,91	3,294				1,85
Project 11	Researcher 9	iPS	Line 4	Protocol 2	Diff 5	2019-05-12	82,00	Spontaneuous	Examiner F	2019-06-24	3	-52,35	94,35	2,37E+04	1293	60,82	84,91	101,6	117,9	129,2	138,3	147,7	158	175,2	73,6	30,24	34,97	4,011				1,729
Project 11	Researcher 9	iPS	Line 4	Protocol 2	Diff 5	2019-05-12	82,00	Spontaneuous	Examiner F	2019-06-24	4	-56,38	99,23	2,61E+04	1299	52,05	80,08	97,65	112,6	124,1	133,1	142,6	153	177,2	79,52	29,49	32,81	2,064				1,769
Project 11	Researcher 9	iPS	Line 4	Protocol 2	Diff 5	2019-05-12	82,00	Spontaneuous	Examiner F	2019-06-24	5	-49,38	88,49	1,92E+04	1178	47,72	73,69	91,62	104,3	114,4	122,4	130,8	141	160	68,33	27,1	30,46	3,386				1,933
Project 11	Researcher 9	iPS	Line 4	Protocol 2	Diff 5	2019-05-12	82,00	Spontaneuous	Examiner F	2019-06-24	6	-50,25	88,77	2,19E+04	1236	48,68	73,67	90,95	103,3	112,7	120,4	128,4	138,4	157,9	66,92	26,25	30,15	3,136				2,205
Project 11	Researcher 9	iPS	Line 4	Protocol 2	Diff 5	2019-05-12	82,00	Spontaneuous	Examiner F	2019-06-24	7	-61,70	105,7	44540	1462	55,65	83,6	101,7	114,5	124	131,9	140,1	150,7	170,4	68,73	30,77	35,04	10,36				1,884
Project 11	Researcher 9	iPS	Line 4	Protocol 2	Diff 6	2019-05-12	69,20	Spontaneuous	Examiner F	2019-07-03	1	-52,89	85,28	21130	945,4	56,89	83,68	107,3	126,1	143,2	158,9	171,4	182,1	198	90,66	19,43	23,37	1,824
Project 11	Researcher 9	iPS	Line 4	Protocol 2	Diff 6	2019-05-12	69,20	Spontaneuous	Examiner F	2019-07-03	2	-62,48	98,45	25540	1035	73,97	109,9	137,7	158	173,9	186,7	198,1	211,3	230,6	92,95	22,55	27,32	3,063				1,073
Project 11	Researcher 9	iPS	Line 4	Protocol 2	Diff 6	2019-05-12	69,20	Spontaneuous	Examiner F	2019-07-03	3	-57,99	94,87	5,17E+04	740,4	210,5	352,4	468,8	540,6	577,6	597,7	612,9	628	647,8	179	21,26	28,74	11,37				4,26
Project 11	Researcher 9	iPS	Line 4	Protocol 2	Diff 6	2019-05-12	69,20	Spontaneuous	Examiner F	2019-07-03	4	-50,53	88,09	2,29E+04	747,7	226,1	366,5	484,9	559,5	596,4	615,3	630,1	645,2	665,7	180,8	22,85	30,58	11,32				3,284
Project 11	Researcher 9	iPS	Line 4	Protocol 2	Diff 6	2019-05-12	69,20	Spontaneuous	Examiner F	2019-07-03	5	-49,24	90,48	3,58E+04	596,9	168,9	274,1	385,2	471,1	519,2	541,5	559,2	579,8	616,4	231,2	22,56	30,85	5,04				2,618
Project 11	Researcher 9	iPS	Line 4	Protocol 2	Diff 6	2019-05-12	69,20	Spontaneuous	Examiner F	2019-07-03	6	-57,49	96,41	4,52E+04	641,9	211,9	292,3	361,5	417,9	456	479,1	497,6	517,8	556,1	194,6	21	34,86	4,052				1,977
Project 11	Researcher 9	iPS	Line 4	Protocol 2	Diff 6	2019-05-12	69,20	Spontaneuous	Examiner F	2019-07-03	7	-51,32	88,66	4,12E+04	673,3	193,9	272,2	339,6	392	426,8	447,8	464	481,1	512	172,4	21,88	32,73	5,325				1,88
Project 11	Researcher 9	iPS	Line 4	Protocol 2	Diff 6	2019-05-12	69,20	Spontaneuous	Examiner F	2019-07-03	8	-52,81	93,99	2,87E+04	696,9	175,2	253,6	319,7	367,1	398,1	418,9	435,3	452,5	481,3	161,6	24,98	35,4	2,981				1,515
Project 11	Researcher 9	iPS	Line 4	Protocol 2	Diff 6	2019-05-12	69,20	Spontaneuous	Examiner F	2019-07-03	9	-53,78	92,44	2,26E+04	628,8	178,8	245,3	306,3	357,2	394	418,6	437,1	458,3	501	194,7	21,86	32,94	7,063				1,714
Project 11	Researcher 9	iPS	Line 4	Protocol 2	Diff 6	2019-05-12	69,20	Spontaneuous	Examiner F	2019-07-03	10	-48,35	86,69	4,05E+04	565,2	167,4	233,5	290,1	338	379,2	408,1	428,8	449,3	487,4	197,4	22,65	32,17	5,098				1,939
Project 11	Researcher 9	iPS	Line 4	Protocol 2	Diff 6	2019-05-12	69,20	Spontaneuous	Examiner F	2019-07-03	11	-52,85	102,1	3,29E+04	849,4	165,7	242,4	293,9	329,5	352,9	369,4	383,5	399,1	424,5	130,6	35,44	43,29	7,336				2,437
Project 11	Researcher 9	iPS	Line 4	Protocol 2	Diff 6	2019-05-12	69,20	Spontaneuous	Examiner F	2019-07-03	1	-55,78	74,38	7,19E+03	1010	99,3	129,8	151	166,3	178,5	187,8	198,3	211,2	230,3	79,31	8,284	17,57	6,155				0,5143
Project 11	Researcher 9	iPS	Line 4	Protocol 2	Diff 6	2019-05-12	69,20	Spontaneuous	Examiner F	2019-07-03	2	-70,13	70,12	1,22E+04	871,7	76,44	103,6	117,8	129,7	140,7	152,2	166,2	185,4	213	95,29	-7,307	-3,935	2,464				0,5132
Project 11	Researcher 9	iPS	Line 4	Protocol 2	Diff 6	2019-05-12	69,20	Spontaneuous	Examiner F	2019-07-03	3	-62,33	89,13	3,99E+04	733,5	47,48	67,45	85,18	101,4	117,5	133,5	150,2	175,7	231,7	146,5	10,02	8,197	4,553				0,5335
Project 11	Researcher 9	iPS	Line 4	Protocol 2	Diff 6	2019-05-12	69,20	Spontaneuous	Examiner F	2019-07-03	4	-68,20	87,8	1,95E+04	869,6	74,71	101,1	118,8	132,5	144,9	158,7	176	202,3	241,5	122,8	10,05	11,67	5,18				0,5474
Project 11	Researcher 9	iPS	Line 4	Protocol 2	Diff 6	2019-05-12	69,20	Spontaneuous	Examiner F	2019-07-03	5	-49,38	65,95	1,67E+04	622	77,57	102,4	122,5	137	150,4	164,2	178,3	193,4	214	91,48	7,437	13,21	0,8821				0,5662
Project 11	Researcher 9	iPS	Line 4	Protocol 2	Diff 6	2019-05-12	69,20	Spontaneuous	Examiner F	2019-07-03	6	-75,59	90,89	2,18E+04	823,9	71,35	99,95	120,3	136,6	151,1	166,2	184,4	207,4	242	121,7	3,656	6,145	5,841				0,5622
Project 11	Researcher 9	iPS	Line 4	Protocol 2	Diff 6	2019-05-12	69,20	Spontaneuous	Examiner F	2019-07-03	7	-63,25	81,86	1,32E+04	838,8	66,39	92,85	110,5	124,1	136,4	149,7	166,4	190,7	230,9	120,3	8,171	9,413	1,253				0,5627
Project 11	Researcher 9	iPS	Line 4	Protocol 2	Diff 6	2019-05-12	69,20	Spontaneuous	Examiner F	2019-07-03	8	-61,37	86,48	2,98E+04	935,7	65,71	92,88	110,8	124	135,3	145,9	159	178,3	219,4	108,6	13,26	16,43	3,525				0,5566
Project 11	Researcher 9	iPS	Line 4	Protocol 2	Diff 6	2019-05-12	69,20	Spontaneuous	Examiner F	2019-07-03	9	-65,24	87,43	3,48E+04	802,9	98,47	139,9	170,1	190,3	206,6	221,4	237,1	255,9	287	116,9	11,12	15,84	5,319				1,249
Project 11	Researcher 9	iPS	Line 4	Protocol 2	Diff 6	2019-05-12	69,20	Spontaneuous	Examiner F	2019-07-03	10	-65,39	86,39	2,61E+04	872,9	86,23	126,1	151,2	169,8	183,8	196,6	210,6	227,6	257,3	106,1	10,8	14,22	3,241				1,133
Project 11	Researcher 9	iPS	Line 4	Protocol 2	Diff 6	2019-05-12	69,20	Spontaneuous	Examiner F	2019-07-03	11	-51,97	67,93	7,11E+03	793,7	68,27	92	111,3	126,8	140,1	152,5	165,2	180,3	205,3	94,02	7,195	10,66	3,447				0,6361
Project 11	Researcher 9	iPS	Line 4	Protocol 2	Diff 6	2019-05-12	69,20	Spontaneuous	Examiner F	2019-07-03	12	-55,22	84,6	2,90E+04	990,8	64,81	95,17	115,4	130,7	142,1	154,1	167,8	184,9	217	101,5	19,35	21,32	4,098				0,6409
Project 11	Researcher 9	iPS	Line 4	Protocol 2	Diff 6	2019-05-12	69,20	Spontaneuous	Examiner F	2019-07-03	13	-54,46	69,56	1,93E+04	605,7	59,57	79,27	101,4	119,7	135,7	150,2	165,2	183,7	215,6	114,2	1,741	6,593	4,391				0,7201
Project 11	Researcher 9	iPS	Line 2	Protocol 2	Diff 20	2018-11-16		Spontaneuous	Examiner F	2019-01-30	1	-24,68	61,45	1,11E+04	2146	50,46	63,48	74,37	83,09	89,12	93,15	96,22	99,02	102,4	28,02	29,12	36,1	3,319				1,39
Project 11	Researcher 9	iPS	Line 2	Protocol 2	Diff 20	2018-11-16		Spontaneuous	Examiner F	2019-01-30	2	-35,12	70,38	1,35E+04	2042	54,16	75,57	91,84	105,4	115	121,1	125	128,5	133	41,13	24,97	32,11	5,625				2,382
Project 11	Researcher 9	iPS	Line 2	Protocol 2	Diff 20	2018-11-16		Spontaneuous	Examiner F	2019-01-30	3	-25,75	50,67	1,11E+04	2150	25,93	32,35	44,27	48,62	54,95	59,05	61,5	63,72	67	22,73		20,86	0,8713				1,234
Project 11	Researcher 9	iPS	Line 2	Protocol 2	Diff 20	2018-11-16		Spontaneuous	Examiner F	2019-01-30	4	-25,08	50,99	1,10E+04	1687	31,02	45,82	60,07	67,68	77,22	81,65	86,9	90,67	93,7	33,63	15,23	21,36	3,302				2,528
Project 11	Researcher 9	iPS	Line 2	Protocol 2	Diff 20	2018-11-16		Spontaneuous	Examiner F	2019-01-30	5	-44,37	63,55	1,55E+04	1815	35,79	40,35	44,21	47,79	51,3	55,51	63,82	79,25	111,8	67,56	12,17	15,08	5,589				3,16
Project 11	Researcher 9	iPS	Line 2	Protocol 2	Diff 20	2018-11-16		Spontaneuous	Examiner F	2019-01-30	6	-48,82	104,9	1,76E+04	2328	79,58	98,32	114,2	126,1	132,8	138,3	143,9	148,5	155,2	41,02	44,39	55,02	4,85				3,21
Project 11	Researcher 9	iPS	Line 2	Protocol 2	Diff 20	2018-11-16		Spontaneuous	Examiner F	2019-01-30	7	-34,87	96,73	1,68E+04	2287	68,27	89,15	106,2	120,5	130	136,9	141,6	145,9	151,2	45	47,72	60,04	7,402				4,397
Project 11	Researcher 9	iPS	Line 2	Protocol 2	Diff 20	2018-11-16		Spontaneuous	Examiner F	2019-01-30	8	-35,62	66,02	1,00E+04	2133	44,65	59,49	69,59	78,36	83,99	88,79	92,37	95,47	98,85	29,26	22,5	28,07	1,788				1,05
Project 11	Researcher 9	iPS	Line 2	Protocol 2	Diff 20	2018-11-16		Spontaneuous	Examiner F	2019-01-30	9	-26,22	68,85	1,26E+04	2417	93,65	108,1	119,3	127,5	133,6	137,8	140,8	143,7	147,2	27,96	34,26	-13,57	3,04
Project 11	Researcher 9	iPS	Line 2	Protocol 2	Diff 20	2018-11-16		Spontaneuous	Examiner F	2019-01-30	10	-12,63	38,72	7,54E+03	1313	51,34	62,69	72,77	80,18	86,85	91,37	94,87	97,85	101	28,27	20,29	13,08	3,095
Project 11	Researcher 9	iPS	Line 2	Protocol 2	Diff 20	2018-11-16		Spontaneuous	Examiner F	2019-01-30	11	-36,82	75,12	1,45E+04	2247	79,94	99,93	117,5	131,6	142,3	148,7	152,7	156,2	160,9	43,37	27,52	15,66	4,354				2,049
Project 11	Researcher 9	iPS	Line 2	Protocol 2	Diff 20	2018-11-16		Spontaneuous	Examiner F	2019-01-30	12	-25,08	50,99	1,10E+04	1687	56,62	71,42	85,67	93,28	102,8	107,3	112,5	116,3	119,3	33,63	15,23	7,105	2,852				2,528
Project 11	Researcher 9	iPS	Line 2	Protocol 2	Diff 20	2018-11-16		Spontaneuous	Examiner F	2019-01-30	13	-47,71	67,47	1,67E+04	2006	62,03	67,3	71,03	74,47	77,95	82,85	92,15	108,4	142,5	71,47	12,13	-22,09	1,806				2,924
Project 11	Researcher 9	iPS	Line 2	Protocol 2	Diff 20	2018-11-16		Spontaneuous	Examiner F	2019-01-30	14	-48,48	104,8	1,73E+04	2296	94,11	113,1	128,8	140,1	147,3	152,6	158	162,9	169,4	40,67	45,02	49,64	9,34				3,73
Project 11	Researcher 9	iPS	Line 2	Protocol 2	Diff 20	2018-11-16		Spontaneuous	Examiner F	2019-01-30	15	-35,04	97,05	16930	2280	82,33	103,9	121	135,3	145	151,7	156,6	160,9	166,1	45,08	47,89	60,25	4,556				4,295
Project 11	Researcher 9	iPS	Line 2	Protocol 2	Diff 20	2018-11-16		Spontaneuous	Examiner F	2019-01-30	16	-36,52	67	9949	2079	139,2	154	164,1	172,9	178,4	183,2	186,8	190	193,7	29,65	22,76	3,981	2,223				1,083
Project 11	Researcher 9	iPS	Line 2	Protocol 2	Diff 20	2018-11-16		Spontaneuous	Examiner F	2019-01-30	17	-30,7	54,59	9359	928,5	50,33	83,35	109,9	130,4	144,5	153,2	164,7	174,1	182,8	72,93	15,19	18,34	3,325				2,65
Project 11	Researcher 9	iPS	Line 2	Protocol 2	Diff 20	2018-11-16		Spontaneuous	Examiner F	2019-01-30	18	-47,21	37,9	2712	471,4	295,4	309,8	322,1	334,1	344,7	355,4	367,3	380,1	398,5	76,36	-13,8	-42,52	2,228				0,7411
Project 11	Researcher 9	iPS	Line 2	Protocol 2	Diff 20	2018-11-16		Spontaneuous	Examiner F	2019-01-30	19	-44,63	64,17	8372	840	195,7	233	264,3	283,8	296,5	305,7	314,7	324,1	337,7	73,42	10,91	-30,92	3,545				1,279
Project 11	Researcher 9	iPS	Line 2	Protocol 2	Diff 20	2018-11-16		Spontaneuous	Examiner F	2019-01-30	20	-36,69	66,54	13070	1437	59,39	87,59	110,2	126,9	139	146	153,3	159,5	168	57,81	20,19	24,75	3,597				1,548
Project 11	Researcher 9	iPS	Line 2	Protocol 2	Diff 20	2018-11-16		Spontaneuous	Examiner F	2019-01-30	21	-56,29	88,27	17410	1343	77,78	115,3	142,8	160	171,1	178,9	185,7	193	202	59,26	20,91	26,47	10,03				2,671
Project 11	Researcher 9	iPS	Line 2	Protocol 2	Diff 20	2018-11-16		Spontaneuous	Examiner F	2019-01-30	22	-39,89	65,19	10360	872	80,19	123,2	152	174,2	189	199,5	208,2	216,5	226	74,02	16,22	20,51	7,272				3,924
Project 11	Researcher 9	iPS	Line 2	Protocol 2	Diff 20	2018-11-16		Spontaneuous	Examiner F	2019-01-30	23	-41,94	81,98	14040	3327	66,38	85,1	99,22	109,1	114,1	117,3	119,8	122,4	125,6	26,4	30,97	39,38	5,672				4,467
Project 11	Researcher 9	iPS	Line 2	Protocol 2	Diff 21	2019-05-27	27,00	Spontaneuous	Examiner F	2019-07-02	1	-50,41	88,43	29980	820,3	96,07	162,3	210,1	241,1	261,3	276,1	289,6	304,5	327,3	117,2	25,09	29,24	2,941				1,263
Project 11	Researcher 9	iPS	Line 2	Protocol 2	Diff 21	2019-05-27	27,00	Spontaneuous	Examiner F	2019-07-02	2	-49	89,13	16290	794,5	98,54	164,5	212,8	244,9	266,7	283,3	297,5	311,7	330,9	118,2	26,55	31,34	4,627				1,322
Project 11	Researcher 9	iPS	Line 2	Protocol 2	Diff 21	2019-05-27	27,00	Spontaneuous	Examiner F	2019-07-02	3	-57,49	96,41	45150	641,9	211,9	292,3	361,5	417,9	456	479,1	497,6	517,8	556,1	194,6	21	34,86	4,052				1,977
Project 11	Researcher 9	iPS	Line 2	Protocol 2	Diff 21	2019-05-27	27,00	Spontaneuous	Examiner F	2019-07-02	4	-51,32	88,66	41170	673,3	193,9	272,2	339,6	392	426,8	447,8	464	481,1	512	172,4	21,88	32,73	5,325				1,88
Project 11	Researcher 9	iPS	Line 2	Protocol 2	Diff 21	2019-05-27	27,00	Spontaneuous	Examiner F	2019-07-02	5	-52,81	93,99	28710	696,9	175,2	253,6	319,7	367,1	398,1	418,9	435,3	452,5	481,3	161,6	24,98	35,4	2,981				1,515
Project 11	Researcher 9	iPS	Line 4	Protocol 2	Diff 7	2022-05-25	98,30	Spontaneuous	Examiner F	2022-07-13	BASAL000	-68,49	74,47	9,27E+03	606,7	108,8	146,5	175	195,8	213,4	226,9	243,1	264	299,9	104	-4,015	0,5761	2,883	25,35	191,1	5	1,27
Project 11	Researcher 9	iPS	Line 4	Protocol 2	Diff 7	2022-05-25	98,30	Spontaneuous	Examiner F	2022-07-13	BASAL001	-64,07	99,49	3,02E+04	826,3	105,7	157,7	194,5	219,3	236,7	250,3	262,9	276,3	294	74,67	21,27	28,41	10,47	18,81	188,3	15	1,413
Project 11	Researcher 9	iPS	Line 4	Protocol 2	Diff 7	2022-05-25	98,30	Spontaneuous	Examiner F	2022-07-13	BASAL002	-57,4	92,83	2,88E+04	789,3	105,8	159,6	197,4	222,8	240,6	253,9	266,2	280	299	76,22	22,21	28,56	7,064	17,71	193,3	10	1,428
Project 11	Researcher 9	iPS	Line 4	Protocol 2	Diff 7	2022-05-25	98,30	Spontaneuous	Examiner F	2022-07-13	BASAL003	-64,31	81,08	1,03E+04	606,7	102,9	147,3	184,9	213,8	235,2	251,1	265,3	279,4	296	82,26	15,13	23	10,29	26,59	193,2	14	1,52
Project 11	Researcher 9	iPS	Line 4	Protocol 2	Diff 7	2022-05-25	98,30	Spontaneuous	Examiner F	2022-07-13	BASAL004	-57,1	80,18	9,99E+03	664,4	94,78	139,8	175,6	202,5	222	237,3	250,8	264,5	280,6	78,1	18,67	25,84	2,446	25,23	185,8	10	1,515
Project 11	Researcher 9	iPS	Line 4	Protocol 2	Diff 7	2022-05-25	98,30	Spontaneuous	Examiner F	2022-07-13	BASAL005	-58,26	96,15	1,46E+04	739,7	138,6	188,4	225,6	251,2	268,8	283	296,6	311	329,7	78,47	23,13	3,326	2,252	20,48	191,1	3	1,494
Project 11	Researcher 9	iPS	Line 4	Protocol 2	Diff 7	2022-05-25	98,30	Spontaneuous	Examiner F	2022-07-13	BASAL006	-56,88	79,16	9,20E+03	756,7	247,4	291,1	325,6	348,5	364,5	376,8	387,9	399,2	414,1	65,64	9,762	-48,37	4,928	70,4	166,7	10	1,171
Project 11	Researcher 9	iPS	Line 4	Protocol 2	Diff 7	2022-05-25	98,30	Spontaneuous	Examiner F	2022-07-13	BASAL007	-47,55	91,52	2,00E+04	812,4	90,59	136,1	177,8	207,1	227,1	241,3	253,9	266	279,8	72,63	29,05	36,14	4,571	7,192	189,2	6	1,747
Project 11	Researcher 9	iPS	Line 4	Protocol 2	Diff 7	2022-05-25	98,30	Pacing	Examiner F	2022-07-13	basal010	-64,16	82,62	9851	561,6	164,2	205,2	237	260,3	278,2	293,8	309,4	327,1	352,2	91,88	0,5292	-25,37	2,633	96,8	188	5	1,072
Project 11	Researcher 9	iPS	Line 4	Protocol 2	Diff 7	2022-05-25	98,30	Pacing	Examiner F	2022-07-13	basal011	-65,6	110,1	1,28E+05	844,8	48,65	110,1	157,4	188,8	209,3	224,6	238,1	252,6	272,5	83,71	27,18	27,86	2,507	1,88	223,9	5	1,001
Project 11	Researcher 9	iPS	Line 4	Protocol 2	Diff 7	2022-05-25	98,30	Pacing	Examiner F	2022-07-13	basal012	-52,44	91,16	8,74E+04	714,4	50,88	113,5	161,8	193,8	216,5	231,3	244,5	259,1	277,7	83,9	24,26	25,1	3,028	2,183	226,8	6	1,001
Project 11	Researcher 9	iPS	Line 4	Protocol 2	Diff 7	2022-05-25	98,30	Pacing	Examiner F	2022-07-13	basal013	-63,58	82,4	1,61E+04	606,3	77,04	125,2	165,1	195,1	216,5	232,6	247,1	261,6	280,1	84,92	18,92	21,63	2,465	14,77	203	5	1,003
Project 11	Researcher 9	iPS	Line 4	Protocol 2	Diff 7	2022-05-25	98,30	Pacing	Examiner F	2022-07-13	basal011	-61,16	84,64	1,68E+04	657,4	76,86	123,1	157,7	182,9	200,9	215,2	228,4	242,4	260,4	77,47	22,82	23,96	2,731	7,775	183,5	5	1,002
Project 11	Researcher 9	iPS	Line 4	Protocol 2	Diff 7	2022-05-25	98,30	Pacing	Examiner F	2022-07-13	basal012	-50,03	79,31	9,64E+03	583	85,93	134,2	168,9	193,8	211,9	226,8	241,1	256,2	276,4	82,67	20,39	21,92	2,082	12,9	190,5	3	1,003
Project 11	Researcher 9	iPS	Line 4	Protocol 2	Diff 7	2022-05-25	98,30	Pacing	Examiner F	2022-07-13	basal013	-58,07	80,88	9,14E+03	783,9	211,4	253,5	286,8	309,7	325,5	337,8	348,6	359,9	374,1	64,39	-23,3	-36,83	2,011	68,96	162,7	5	1,067
Project 11	Researcher 9	iPS	Line 4	Protocol 2	Diff 8	2022-05-25	97,30	Spontaneuous	Examiner F	2022-07-12	basal010	-53,47	66,57	5615	631,8	68,78	104,9	137,7	165,2	185,7	200,9	212,5	226,7	252,6	87,38	0,8052	5,203	4,127	17,94	183,8	6	1,493
Project 11	Researcher 9	iPS	Line 4	Protocol 2	Diff 8	2022-05-25	97,30	Spontaneuous	Examiner F	2022-07-12	basal011	-68,08	100,9	1,71E+04	826	91,7	140,9	177,6	206,3	226,3	241,5	255,9	276,7	319,6	113,3	17,67	22,18	14	10,53	227,9	16	1,744
Project 11	Researcher 9	iPS	Line 4	Protocol 2	Diff 8	2022-05-25	97,30	Spontaneuous	Examiner F	2022-07-12	basal012	-65,47	95,77	1,28E+04	752,5	87,35	135,4	172,5	201,3	221,9	236,4	250,1	269,1	307,5	106,2	15,6	20,05	8,147	11,11	220,2	10	1,77
Project 11	Researcher 9	iPS	Line 4	Protocol 2	Diff 8	2022-05-25	97,30	Spontaneuous	Examiner F	2022-07-12	basal013	-57,52	96,29	1,30E+04	771,5	87,14	136,2	173,9	202,9	222,9	237	250,8	269,1	307,3	104,3	23,92	28,43	13,6	10,89	220,1	14	1,961
Project 11	Researcher 9	iPS	Line 4	Protocol 2	Diff 8	2022-05-25	97,30	Pacing	Examiner F	2022-07-12	basal011	-55,14	86,708	1,46E+04	726,26	78,22	124,18	158,22	184,54	206,42	221,88	235,7	249,84	268,94	84,38	17,938	22,578	0,01115	8,76	190,74	5	1,006
Project 11	Researcher 9	iPS	Line 4	Protocol 2	Diff 8	2022-05-25	97,30	Pacing	Examiner F	2022-07-12	basal012	-85,91	95	1,23E+04	794,3	99,13	143,3	178	202,1	220,2	234,7	249,8	270,2	316,7	114,6	1,727	0,6237	3,847	12,67	217,6	8	1,002
Project 11	Researcher 9	iPS	Line 4	Protocol 2	Diff 8	2022-05-25	97,30	Pacing	Examiner F	2022-07-12	basal013	-54,43	96,31	1,15E+04	704,1	75,36	122,8	162,9	192,9	214,7	230,8	246,1	266,4	306,4	113,5	25,57	29,26	9,768	11,64	231,1	20	1,001
Project 11	Researcher 9	iPS	Line 4	Protocol 2	Diff 8	2022-05-25	97,30	Spontaneuous	Examiner F	2022-07-12	BASAL000	-73,8	87,42	2,12E+04	492	135,6	214,2	280	330,6	363,3	385,3	405,2	427,4	463,6	132,9	-0,1138	4,601	10,15	5,846	327,9	13	1,695
Project 11	Researcher 9	iPS	Line 4	Protocol 2	Diff 8	2022-05-25	97,30	Spontaneuous	Examiner F	2022-07-12	BASAL000	-80,39	100,3	3,27E+04	552	121,5	181,2	228	266	294,7	316,3	336,9	361,5	407	141	5,664	9,885	20,97	4,629	285,5	26	1,591
Project 11	Researcher 9	iPS	Line 4	Protocol 2	Diff 8	2022-05-25	97,30	Spontaneuous	Examiner F	2022-07-12	BASAL001	-86,74	113,2	5,05E+04	712,3	143,3	211,2	258,2	291,5	315,4	334,7	353,3	375,8	413,4	121,8	13,02	17,9	23,87	4,583	270,1	32	1,516
Project 11	Researcher 9	iPS	Line 4	Protocol 2	Diff 8	2022-05-25	97,30	Spontaneuous	Examiner F	2022-07-12	BASAL003	-58,97	94,6	3,12E+04	668	98,85	182,3	236,5	276,7	304,5	326,4	347	370,4	411	134,3	20,94	24,72	8,669	5,088	312,1	12	1,543
Project 11	Researcher 9	iPS	Line 4	Protocol 2	Diff 8	2022-05-25	97,30	Spontaneuous	Examiner F	2022-07-12	BASAL002	-59,92	95,69	3,31E+04	629,7	113,2	185,2	238,4	277	304,9	325,8	347	372,1	414,3	137,3	21,43	25,22	4,81	5,1	301,1	6	1,536
Project 11	Researcher 9	iPS	Line 4	Protocol 2	Diff 8	2022-05-25	97,30	Spontaneuous	Examiner F	2022-07-12	BASAL004	-60,74	97,71	3,43E+04	762,5	100,5	187,4	242	280,1	307,7	328,7	349,1	372	411	130,9	22,44	26,19	5,905	4,894	310,5	4	1,561
Project 11	Researcher 9	iPS	Line 4	Protocol 2	Diff 8	2022-05-25	97,30	Spontaneuous	Examiner F	2022-07-12	BASAL005	-70,4	106	4,31E+04	632,1	128,9	201,3	253,1	290,4	317,1	338,3	358,4	384,2	432,7	142,3	21,12	24,92	17,96	4,15	303,8	22	1,633
Project 11	Researcher 9	iPS	Line 4	Protocol 2	Diff 8	2022-05-25	97,30	Spontaneuous	Examiner F	2022-07-12	SO81007	-64,38	106,3	3,52E+04	652,4	143,2	210,2	257,8	291,9	316,8	337,2	357,4	381,4	424,6	132,7	28,82	33,35	17,67	5,355	281,4	20	1,865
Project 11	Researcher 9	iPS	Line 4	Protocol 2	Diff 8	2022-05-25	97,30	Spontaneuous	Examiner F	2022-07-12	LAV000	-73,13	99,82	4,17E+04	580	118,3	186,1	240	276,2	305,2	327,1	347,9	373	421,5	145,3	11,82	15,81	7,021	4,025	303,2	8	1,84
Project 11	Researcher 9	iPS	Line 4	Protocol 2	Diff 8	2022-05-25	97,30	Spontaneuous	Examiner F	2022-07-12	LAV001	-64,09	100,1	4,11E+04	614,6	122,5	191,9	245,1	282,6	309,1	330,3	351,5	378,8	435,6	153	21,58	25,13	9,836	4,091	313,2	11	1,836
Project 11	Researcher 9	iPS	Line 4	Protocol 2	Diff 8	2022-05-25	97,30	Spontaneuous	Examiner F	2022-07-12	LAV002	-67,45	100,8	4,35E+04	564,5	131,6	203,1	254	289,2	314,6	335,6	357,8	385,3	458,2	169	19,79	22,29	7,115	3,869	326,6	8	1,874
Project 11	Researcher 9	iPS	Line 4	Protocol 2	Diff 8	2022-05-25	97,30	Spontaneuous	Examiner F	2022-07-12	LAV003	-66,56	100,5	3,94E+04	531	124,2	191,7	243	280,7	308,9	331,9	353,6	380	431,9	151,2	19,67	23,34	14,66	4,331	307,8	16	1,891
Project 11	Researcher 9	iPS	Line 4	Protocol 2	Diff 8	2022-05-25	97,30	Spontaneuous	Examiner F	2022-07-12	LAV004	-77,87	108,6	4,86E+04	566,6	131,6	201,8	252,8	290,4	317,9	340,2	362,3	389,9	447,7	157,4	15,9	19,61	11,06	3,975	316,1	12	1,947
Project 11	Researcher 9	iPS	Line 4	Protocol 2	Diff 8	2022-05-25	97,30	Spontaneuous	Examiner F	2022-07-12	LAV005	-57,44	102,3	3,62E+04	514,9	124,6	196,4	250,2	291,1	321,6	346,1	368,5	394,9	439	147,9	29,75	33,92	19,3	4,561	314,4	19	2,076
Project 11	Researcher 9	iPS	Line 4	Protocol 2	Diff 8	2022-05-25	97,30	Spontaneuous	Examiner F	2022-07-12	LAV006	-48,79	78,89	3,49E+04	496,6	131,4	199,4	253,1	295,1	325,6	350,2	374,8	429	517,1	222	18,79	18,12	10,81	4,336	385,7	11	2,103
Project 11	Researcher 9	iPS	Line 4	Protocol 2	Diff 8	2022-05-25	97,30	Spontaneuous	Examiner F	2022-07-12	LAV008	-71,56	108	4,08E+04	858,1	114,7	190,2	242,7	283,6	313,7	337,1	358,8	382,8	417,2	133,6	20,06	24,85	20,26	4,75	302,6	20	2,076
Project 11	Researcher 9	iPS	Line 4	Protocol 2	Diff 8	2022-05-25	97,30	Spontaneuous	Examiner F	2022-07-12	LAV009	-76,3	111,2	3,93E+04	637,7	146,2	215,4	265,3	301,4	328,4	350,2	371,3	396,9	440,7	139,3	21,12	25,68	15,31	5,317	294,5	15	2,111
Project 11	Researcher 9	iPS	Line 4	Protocol 2	Diff 8	2022-05-25	97,30	Spontaneuous	Examiner F	2022-07-12	SORO 111 EM 8 MIN	-59,12	91,48	1,30E+04	689,6	342,1	406,4	451,1	478,7	498,5	515	531,4	555,9	726,9	248,2	23,17	9,717	15,86	45,74	384,8	16	2,032
Project 11	Researcher 9	iPS	Line 4	Protocol 2	Diff 8	2022-05-25	97,30	Spontaneuous	Examiner F	2022-07-12	SORO 111 EM 5.30 MIN	-60,89	91,88	1,87E+04	828,7	125,4	224,2	260,5	286,8	305,5	320,6	334	348,6	368,9	82,06	18,64	23,44	19,48	7,5	243,5	15	2,601
Project 11	Researcher 9	iPS	Line 4	Protocol 2	Diff 8	2022-05-25	97,30	Spontaneuous	Examiner F	2022-07-12	SORO 111 EM 5.20 MIN	-56,47	94,87	1,25E+04	799,9	391,9	461,3	506,9	538,9	563,4	582,5	599,9	619,6	650,4	111,5	56,52	10,13	14,88	50,21	258,4	13	2,336
Project 11	Researcher 9	iPS	Line 4	Protocol 2	Diff 8	2022-05-25	97,30	Spontaneuous	Examiner F	2022-07-12	SORO 111 EM 4.15	-61,35	93,46	1,12E+04	931,5	311,9	373,2	412,8	440,2	460,8	477,6	494,1	515,7	556,5	116,3	21,98	-26,61	10,64	63,3	244,6	12	1,837
Project 11	Researcher 9	iPS	Line 4	Protocol 2	Diff 8	2022-05-25	97,30	Spontaneuous	Examiner F	2022-07-12	SORO 111 EM 2.40 LAV EM 10	-57,35	92,22	9,81E+03	699,9	311,1	398,4	436,2	467,3	490,5	509,5	526,5	544,9	578,8	111,5	22,48	-35,77	19,29	48,39	267,7	21	1,836
Project 11	Researcher 9	iPS	Line 4	Protocol 2	Diff 9	2022-05-29	97,70	Pacing	Examiner F	2022-07-07	BASAL000	-44,98	90,46	3,15E+04	816,4	90,42	122,6	162,6	202	229,2	246,5	258,8	271,5	296,4	94,43	32,8	36,75	7,372	4,713	206	8	2,006
Project 11	Researcher 9	iPS	Line 4	Protocol 2	Diff 9	2022-05-29	97,70	Pacing	Examiner F	2022-07-07	BASAL0001	-79,13	199,7	2,08E+05	1148	130,9	195,4	235,8	260,8	275,8	286,8	297,8	314,3	358,5	97,69	21,48	24,62	10,66	6,445	227,6	11	2,001
Project 11	Researcher 9	iPS	Line 4	Protocol 2	Diff 9	2022-05-29	97,70	Pacing	Examiner F	2022-07-07	BASAL002	-65,86	107,7	3,30E+04	912,6	129,7	198,5	243,3	271,3	288,6	301,3	314,1	331,9	376,4	105,1	31,03	33,27	11,68	5,287	246,7	12	2,001
Project 11	Researcher 9	iPS	Line 4	Protocol 2	Diff 9	2022-05-29	97,70	Pacing	Examiner F	2022-07-07	BASAL004	-64,25	108,9	3,69E+04	962,5	133,9	200	243,1	270,5	287,2	299,3	312	329,8	376,8	106,4	34,27	36,44	12,64	4,927	243	13	2
Project 11	Researcher 9	iPS	Line 4	Protocol 2	Diff 9	2022-05-29	97,70	Pacing	Examiner F	2022-07-07	BASAL005	-63,99	102,4	3,11E+04	912,7	130,8	211,6	253,5	278,8	294,1	306,1	319,8	342	543,6	264,8	28,01	24,91	13,69	5,168	412,8	14	2
Project 11	Researcher 9	iPS	Line 4	Protocol 2	Diff 9	2022-05-29	97,70	Pacing	Examiner F	2022-07-07	BASAL006	-60,87	96,03	2,50E+04	890,8	128,5	197,1	243,5	273,1	291,3	303,5	315,3	331,9	378,7	105,6	25,1	27,26	9,755	5,765	250,1	10	2
Project 11	Researcher 9	iPS	Line 4	Protocol 2	Diff 9	2022-05-29	97,70	Pacing	Examiner F	2022-07-07	BASAL007	-58,91	91,62	2,11E+04	696,6	104,5	161,7	213,2	250,2	274,3	290,5	305,8	327,2	390,3	140,2	20,79	21,6	12,51	6,308	285,8	13	2
Project 11	Researcher 9	iPS	Line 4	Protocol 2	Diff 9	2022-05-29	97,70	Spontaneuous	Examiner F	2022-07-07	BASAL008	-74,19	109	3,28E+04	1051	127,1	188,4	228,6	252,7	267,1	277,9	289,2	306	439,3	186,6	26,55	23,38	5,224	5,275	312,3	6	2
Project 11	Researcher 9	iPS	Line 4	Protocol 2	Diff 9	2022-05-29	97,70	Spontaneuous	Examiner F	2022-07-07	LAV000	-52,78	82,51	1,13E+04	622,5	77,14	116,5	147,7	171,9	190,2	205,5	220	236,5	260,8	88,93	16,82	21,43	8,459	13,31	183,6	12	1,42
Project 11	Researcher 9	iPS	Line 4	Protocol 2	Diff 9	2022-05-29	97,70	Spontaneuous	Examiner F	2022-07-07	LAV001	-94	90,6	9,22E+03	797,5	90,51	133,1	165,8	189,4	207,1	221,9	234,8	249,3	269,5	80,13	-16,28	-10,29	8,947	15,67	179	12	1,518
Project 11	Researcher 9	iPS	Line 4	Protocol 2	Diff 9	2022-05-29	97,70	Spontaneuous	Examiner F	2022-07-07	LAV003	-77,27	83,16	1,56E+04	702	83,67	133,8	170,9	197	215,2	229	241,5	255	272,4	75,38	-6,633	-2,019	24	8,084	188,7	28	1,746
Project 11	Researcher 9	iPS	Line 4	Protocol 2	Diff 9	2022-05-29	97,70	Spontaneuous	Examiner F	2022-07-07	LAV004	-60,81	84,07	2,01E+04	702,2	105,1	162,9	202,1	227,1	244,7	258,1	271,6	288	339,2	112	-23,24	-20,73	5,53	6,51	234	6	2,283
Project 11	Researcher 9	iPS	Line 4	Protocol 2	Diff 9	2022-05-29	97,70	Spontaneuous	Examiner F	2022-07-07	BASAL001 ACH	-68,14	85,5	1,23E+04	776,8	91,16	136,9	172	197,5	216,8	230,6	242,7	255	268,6	71,13	44,07	50,71	5,98	18,23	177,5	6	2,048
Project 11	Researcher 9	iPS	Line 4	Protocol 2	Diff 9	2022-05-29	97,70	Spontaneuous	Examiner F	2022-07-07	BASAL002 ACH	-47,21	72,26	9,30E+03	633,6	93,66	136,5	172	200,2	218,9	234,8	249,2	262,7	279,4	79,28	13,27	19,4	6,97	22,05	185,8	7	2,065
Project 11	Researcher 9	iPS	Line 4	Protocol 2	Diff 9	2022-05-29	97,70	Spontaneuous	Examiner F	2022-07-07	BASAL003 ACH	-35,6	63,86	7,19E+03	468,7	79,2	111,7	138,9	163,8	183	202,8	220,3	238,4	260,1	96,21	17,01	22,15	6,023	23,34	180,9	7	1,855
Project 11	Researcher 9	iPS	Line 4	Protocol 2	Diff 9	2022-05-29	97,70	Spontaneuous	Examiner F	2022-07-07	BASAL004 ACH	-39,49	51,72	3,47E+03	412,2	90,17	106,5	122,9	141,8	164,4	194,8	225,5	249,3	272,6	130,8	2,299	9,582	10,43	49,58	182,4	10	2,131
Project 11	Researcher 9	iPS	Line 4	Protocol 2	Diff 9	2022-05-29	97,70	Spontaneuous	Examiner F	2022-07-07	BASAL005 ACH	-71,24	108,7	4,80E+04	1099	91,64	143,7	179,7	203,7	218,7	230,1	241	254,1	274,5	70,81	23,19	28,5	16,4	4,363	182,8	16	2,125
Project 11	Researcher 9	iPS	Line 4	Protocol 2	Diff 9	2022-05-29	97,70	Spontaneuous	Examiner F	2022-07-07	BASAL006 ACH	-45,3	56,98	8,00E+03	524,6	55,2	79,06	98,65	115,8	130,5	144,2	158,4	176,7	202,6	86,77	2,415	4,872	4,912	12,45	147,4	5	2,16
Project 11	Researcher 9	iPS	Line 4	Protocol 2	Diff 9	2022-05-29	97,70	Spontaneuous	Examiner F	2022-07-07	BASAL007 ACH	-55,97	73,99	1,21E+04	453	79,97	125,8	163,6	194,3	219,6	239,8	258,2	279,2	312,9	118,6	4,9	8,575	20,51	13,65	232,9	19	2,178
Project 11	Researcher 9	iPS	Line 4	Protocol 2	Diff 9	2022-05-29	97,70	Spontaneuous	Examiner F	2022-07-07	BASAL000	-62,89	95,17	3,39E+04	1017	111,8	175,2	217,5	244	258,4	268,2	278,9	296,2	492,3	248,2	20,37	17,81	9,381	4,261	380,4	9	2,249
Project 11	Researcher 9	iPS	Line 4	Protocol 2	Diff 9	2022-05-29	97,70	Spontaneuous	Examiner F	2022-07-07	BASAL001	-56,19	89,79	2,90E+04	980,8	108,4	172,3	215,8	241,7	255,8	265,5	275,8	291,6	467,9	226,2	22,11	20,41	20,99	4,688	359,5	20	2,183
Project 11	Researcher 9	iPS	Line 4	Protocol 2	Diff 9	2022-05-29	97,70	Spontaneuous	Examiner F	2022-07-07	BASAL002	-69,11	112,1	5,41E+04	1237	107,1	162,4	198,8	221,5	234,9	244,7	254,4	267,9	496,2	274,7	29,97	23,63	15,4	3,446	389,1	14	2,178
Project 11	Researcher 9	iPS	Line 4	Protocol 2	Diff 9	2022-05-29	97,70	Spontaneuous	Examiner F	2022-07-07	BASAL003	-68,34	110,8	5,03E+04	1304	107,4	182,3	217,5	235,6	245,9	254,6	265,1	284,8	563,4	327,8	29,44	22,91	10,65	3,91	456	10	2,192
Project 11	Researcher 9	iPS	Line 4	Protocol 2	Diff 9	2022-05-29	97,70	Spontaneuous	Examiner F	2022-07-07	BASAL004	-67,67	99,64	2,82E+04	955,6	112,6	172,6	216,6	245,1	261,4	272,7	284	302,7	512,5	267,5	18,93	15,06	5,343	4,913	399,9	4	2,667
Project 11	Researcher 9	iPS	Line 4	Protocol 2	Diff 9	2022-05-29	97,70	Spontaneuous	Examiner F	2022-07-07	BASAL005	-60,67	97,13	2,76E+04	879,2	115,1	178,9	226,4	257,3	275,3	287,4	300,5	324,7	730,8	473,6	23,53	8,421	8,439	5,143	615,8	7	2,473
Project 11	Researcher 9	iPS	Line 4	Protocol 2	Diff 9	2022-05-29	97,70	Spontaneuous	Examiner F	2022-07-07	BASAL006	-63,4	104,2	3,02E+04	1212	133,5	186,3	216,9	235,1	246,5	255,4	265,6	281,7	879,7	644,5	31,54	-28,92	8,951	5,006	746,2	8	2,39
Project 11	Researcher 9	iPS	Line 4	Protocol 2	Diff 9	2022-05-29	97,70	Spontaneuous	Examiner F	2022-07-07	LAV009	-76,3	111,2	3,93E+04	637,7	146,2	215,4	265,3	301,4	328,4	350,2	371,3	396,9	440,7	139,3	21,12	25,68	15,31	5,317	294,5	15	2,111
Project 11	Researcher 9	iPS	Line 4	Protocol 2	Diff 9	2022-05-29	97,70	Spontaneuous	Examiner F	2022-07-07	BASAL000	-76,35	86,89	1,69E+04	696	82,12	119,3	148,5	170,5	187,8	202,2	216,3	233,6	259,1	88,63	-2,694	2,878	10,83	12,96	177	20	1,109
Project 11	Researcher 9	iPS	Line 4	Protocol 2	Diff 9	2022-05-29	97,70	Spontaneuous	Examiner F	2022-07-07	BASAL001	-61,18	83,59	1,27E+04	600,1	104,4	127,4	146,6	162,9	178	192,7	208,4	227,7	259,2	96,21	8,831	8,159	4,866	35,1	154,7	7	1,513
Project 11	Researcher 9	iPS	Line 4	Protocol 2	Diff 9	2022-05-29	97,70	Spontaneuous	Examiner F	2022-07-07	BASAL002	-55,29	79,71	1,30E+04	613,2	79,87	113,3	141,2	164,4	182,6	197,7	211,4	226,3	246,2	81,89	11,4	17,86	15,17	16,24	166,4	15	2,035
Project 11	Researcher 9	iPS	Line 4	Protocol 2	Diff 9	2022-05-29	97,70	Spontaneuous	Examiner F	2022-07-07	BASAL003	-61,59	63,96	6,53E+03	521,6	92,53	125,8	152	173	189,9	204,4	218	233,2	254,1	81,07	-6,79	-1,18	29,5	24,57	161,6	29	2,061
Project 11	Researcher 9	iPS	Line 4	Protocol 2	Diff 9	2022-05-29	97,70	Spontaneuous	Examiner F	2022-07-07	BASAL004	-41,18	80,18	9,15E+03	694,9	93,24	126,7	153,7	175,4	192,6	207,2	220,6	234,9	253,5	78,15	27,15	34,71	7,825	24,86	160,3	7	2,052
Project 11	Researcher 9	iPS	Line 4	Protocol 2	Diff 9	2022-05-29	97,70	Spontaneuous	Examiner F	2022-07-07	BASAL006	-46,36	81,45	7,86E+03	848	92,63	121,1	143,2	160,9	175,5	188,8	202,4	218,4	238,5	77,59	23,3	32,09	16,63	35,2	145,9	13	2,494
Project 11	Researcher 9	iPS	Line 4	Protocol 2	Diff 9	2022-05-29	97,70	Spontaneuous	Examiner F	2022-07-07	BASAL009	-60,86	96,78	1,32E+04	1019	127,4	169,2	200,1	222,9	239,3	251,6	262,3	273,8	288,5	65,58	22,59	33,52	36,43	29,32	161,1	28	2,671
Project 11	Researcher 9	iPS	Line 4	Protocol 2	Diff 9	2022-05-29	97,70	Spontaneuous	Examiner F	2022-07-07	BASAL010	-60,51	99,28	1,50E+04	1045	121,8	165,6	198,1	220,6	236,6	248,7	259,1	270,2	284,7	64,12	25,51	35,48	12,31	22,37	162,9	10	2,708
Project 11	Researcher 9	iPS	Line 4	Protocol 2	Diff 9	2022-05-29	97,70	Spontaneuous	Examiner F	2022-07-07	BASAL000	-75,43	106,1	5,30E+04	734	134,7	190,7	230,2	256,5	275,6	291,7	308,6	330,8	379,5	123,1	19,33	22,64	2,33	4,11	244,9	5	1,04
Project 11	Researcher 9	iPS	Line 4	Protocol 2	Diff 9	2022-05-29	97,70	Spontaneuous	Examiner F	2022-07-07	BASAL001	-60,91	87,34	2,65E+04	721,5	72,43	129,3	181,8	215,6	241,8	263,1	280,8	303,9	337,8	122,2	10,12	12,62	4,247	5,469	265,4	8	1,081
Project 11	Researcher 9	iPS	Line 4	Protocol 2	Diff 9	2022-05-29	97,70	Spontaneuous	Examiner F	2022-07-07	BASAL002	-52,7	54,84	7,26E+03	259,9	56,89	87,22	121,4	157,1	194,2	228,4	258,5	285,7	318,3	161,2	0,8233	1,879	6,183	13,82	261,4	11	1,166
Project 11	Researcher 9	iPS	Line 4	Protocol 2	Diff 9	2022-05-29	97,70	Spontaneuous	Examiner F	2022-07-07	BASAL003	-78,22	105,3	4,31E+04	739,1	115,1	182,2	231,5	265,6	287,9	303,8	319,5	339,9	384,1	118,5	12,15	16,7	9,233	4,232	269	11	1,739
Project 11	Researcher 9	iPS	Line 4	Protocol 2	Diff 9	2022-05-29	97,70	Spontaneuous	Examiner F	2022-07-07	BASAL004	-72,11	107,4	4,59E+04	744,8	152,1	218,8	257,1	282,5	300,4	315,7	332,6	357,1	437,2	154,7	24,88	26,47	12,01	4,608	285,1	13	1,924
Project 11	Researcher 9	iPS	Line 4	Protocol 2	Diff 9	2022-05-29	97,70	Spontaneuous	Examiner F	2022-07-07	BASAL005	-65,01	96,03	3,12E+04	647,6	125,5	192,8	240,3	273,6	296,3	313,1	329,9	351,9	403,7	130	18,44	22,02	9,494	4,587	278,2	12	1,577
Project 11	Researcher 9	iPS	Line 4	Protocol 2	Diff 9	2022-05-29	97,70	Spontaneuous	Examiner F	2022-07-07	BASAL005	-61,77	94,18	3,00E+04	692,1	121,4	186,8	233,2	265,3	286,7	302,7	317,8	336,6	374,3	109	20,13	24,26	19,04	5,13	252,9	15	2,621
Project 11	Researcher 9	iPS	Line 4	Protocol 2	Diff 10	2022-02-16	92,10	Spontaneuous	Examiner F	2022-03-25	CTRL001	-53,27	95,1	1,66E+04	1731	61,16	89,28	111,1	127	137,9	144,8	150,5	156,2	163,8	36,77	29,3	35,78	6,414	7,375	102,6	6	2,243
Project 11	Researcher 9	iPS	Line 4	Protocol 2	Diff 10	2022-02-16	92,10	Spontaneuous	Examiner F	2022-03-25	CTRL000	-63,12	99,99	3,00E+04	1656	51,89	76,62	96,03	111,3	123,2	132,2	139	145,2	154,1	42,72	22,51	28,87	21,56	5,268	102,2	37	1,18
Project 11	Researcher 9	iPS	Line 4	Protocol 2	Diff 10	2022-02-16	92,10	Spontaneuous	Examiner F	2022-03-25	CTRL001	-71,41	114,2	5,29E+04	3403	56,9	80,62	96,57	106,7	112,7	116,5	119,8	123,6	129,5	22,8	31,2	37,72	9,237	3,61	72,59	10	1,814
Project 11	Researcher 9	iPS	Line 4	Protocol 2	Diff 10	2022-02-16	92,10	Spontaneuous	Examiner F	2022-03-25	CTRL002	-61,33	99,56	5,70E+04	2696	73,11	103,9	121,4	129,7	134,1	137,9	141,8	146,7	157,3	27,64	29,66	34,05	8,088	3,125	84,22	10	1,646
Project 11	Researcher 9	iPS	Line 4	Protocol 2	Diff 10	2022-02-16	92,10	Spontaneuous	Examiner F	2022-03-25	CTRL003	-63,3	111,3	4,45E+04	2216	81,87	117,6	139,2	150,2	156,6	161,6	167	174	185	34,82	37,62	42,58	3,538	4,23	103,1	5	1,69
Project 11	Researcher 9	iPS	Line 4	Protocol 2	Diff 10	2022-02-16	92,10	Spontaneuous	Examiner F	2022-03-25	CTRL004	-68,36	124,9	5,55E+04	1846	75,08	110,1	132,6	146,7	155,6	162,4	169,8	179,6	200,9	54,15	43,01	48,18	9,245	4,365	125,8	13	1,507
Project 11	Researcher 9	iPS	Line 4	Protocol 2	Diff 10	2022-02-16	92,10	Spontaneuous	Examiner F	2022-03-25	CTRL006	-65,68	108,4	5,14E+04	2024	74,62	110	132,9	147,1	155,5	161,2	166,8	174,4	189,1	42,04	30,9	35,99	4,587	4,017	114,5	6	1,631
Project 11	Researcher 9	iPS	Line 4	Protocol 2	Diff 10	2022-02-16	92,10	Spontaneuous	Examiner F	2022-03-25	CTRL007	-65,12	105,3	5,74E+04	2435	68,77	99	117,8	128,1	133,9	138,2	142,9	149,3	160,7	32,58	30,06	34,78	0,8651	3,075	91,9	2	1,196
Project 11	Researcher 9	iPS	Line 4	Protocol 2	Diff 10	2022-02-16	92,10	Spontaneuous	Examiner F	2022-03-25	CTRL008	-60,43	101,6	4,97E+04	2051	68,57	103,8	126,3	138,5	145,2	150,1	155,4	161,6	172,4	33,88	29,96	34,8	2,913	3,38	103,8	5	1,339
Project 11	Researcher 9	iPS	Line 4	Protocol 2	Diff 10	2022-02-16	92,10	Spontaneuous	Examiner F	2022-03-25	CTRL009	-59,67	91,94	3,65E+04	1351	58,5	90,78	113,1	128	138	145,6	152,5	160,1	172,5	44,56	20,27	24,8	16,16	3,231	114	16	2,04
Project 11	Researcher 9	iPS	Line 4	Protocol 2	Diff 10	2022-02-16	92,10	Spontaneuous	Examiner F	2022-03-25	CTRL010	-75,52	115,9	5,16E+04	2175	80,95	119,6	143,3	156,8	164,2	169,7	175,5	183,8	243,6	86,79	28,39	28,98	6,764	3,65	162,7	9	1,504
Project 11	Researcher 9	iPS	Line 4	Protocol 2	Diff 10	2022-02-16	92,10	Spontaneuous	Examiner F	2022-03-25	CTRL024	-44,49	79,53	3,81E+04	1755	58,79	90,78	113,4	128,1	136,6	141,8	146,4	152,4	165,2	37,11	24,86	29,08	2,143	3,4	106,4	5	1,002
Project 11	Researcher 9	iPS	Line 4	Protocol 2	Diff 10	2022-02-16	92,10	Spontaneuous	Examiner F	2022-03-25	CTRL025	-50,34	85,47	4,44E+04	2007	67,6	101,9	124,8	139,6	148,4	153,7	157,9	163,1	172,1	32,58	24,97	29,54	1,311	3,517	104,6	3	1,002
Project 11	Researcher 9	iPS	Line 4	Protocol 2	Diff 10	2022-02-16	92,10	Spontaneuous	Examiner F	2022-03-25	CTRL026	-62,24	95,65	4,48E+04	2063	63,9	102	125,2	138,7	146	150,8	155,6	161,7	174,8	36,1	21,96	26,98	1,289	3,767	110,9	3	1,012
Project 11	Researcher 9	iPS	Line 4	Protocol 2	Diff 10	2022-02-16	92,10	Spontaneuous	Examiner F	2022-03-25	CTRL000	-60,52	89,69	2,92E+04	2672	85,57	118,6	138,5	148,6	154,4	158,5	161,9	165,6	171,4	22,77	21,64	26,32	3,672	4,55	85,83	6	1,373
Project 11	Researcher 9	iPS	Line 4	Protocol 2	Diff 10	2022-02-16	92,10	Spontaneuous	Examiner F	2022-03-25	CTRL001	-44,15	72,23	3,06E+04	2282	63,33	91,6	111,3	123,9	131,4	135,6	138,7	141,9	146,2	22,23	20,29	24,5	2,382	4,683	82,85	3	1,561
Project 11	Researcher 9	iPS	Line 4	Protocol 2	Diff 10	2022-02-16	92,10	Spontaneuous	Examiner F	2022-03-25	CTRL002	-48,59	64,84	1,41E+04	1426	52,03	74,42	93,33	108,9	120,7	128,5	133,8	138,3	143,5	34,58	6,506	12,13	11,09	8,017	91,5	3	8,552
Project 11	Researcher 9	iPS	Line 4	Protocol 2	Diff 10	2022-02-16	92,10	Spontaneuous	Examiner F	2022-03-25	CTRL000	-52,97	76,75	1,16E+04	1401	105,5	134,4	156,8	171,2	179,9	187,8	194,8	200,5	206,4	35,21	12,62	2,83	6,568	11,32	100,9	9	1,494
Project 11	Researcher 9	iPS	Line 4	Protocol 2	Diff 10	2022-02-16	92,10	Spontaneuous	Examiner F	2022-03-25	CTRL002	-57,24	93,79	2,08E+04	2118	73,77	107,6	131,3	146,8	155,8	161,3	165,7	170,8	178,4	31,66	25,45	31,5	8,402	8,794	104,7	9	1,943
Project 11	Researcher 9	iPS	Line 4	Protocol 2	Diff 10	2022-02-16	92,10	Spontaneuous	Examiner F	2022-03-25	CTRL003	-57,55	9,07E+01	2,01E+04	1775	68,43	104,2	131,7	152,8	165	172	177,2	183,1	193,1	40,29	19,83	26,46	6,299	11,46	124,7	7	1,96
Project 11	Researcher 9	iPS	Line 4	Protocol 2	Diff 10	2022-02-16	92,10	Spontaneuous	Examiner F	2022-03-25	CTRL004	-61,33	103,4	3,29E+04	2,46E+03	75,71	113,3	137,3	150,4	157,6	162,3	166,5	171,6	180	29,6	30,82	36,33	7,039	4,293	104,3	7	1,954
Project 11	Researcher 9	iPS	Line 4	Protocol 2	Diff 10	2022-02-16	92,10	Spontaneuous	Examiner F	2022-03-25	CTRL006	-55,82	90,49	2,93E+04	1821	75,72	117,2	143,3	157,8	166,9	172,7	177,7	183,7	195,3	37,5	24,03	28,68	7,551	4,4	119,6	9	1,8
Project 11	Researcher 9	iPS	Line 4	Protocol 2	Diff 10	2022-02-16	92,10	Spontaneuous	Examiner F	2022-03-25	CTRL007	-65,43	108,9	4,87E+04	1754	72,81	112,3	137,6	151,7	161,7	169,6	175,9	183,1	198,2	46,46	30,46	35,63	6,006	3,75	125,4	7	1,905
Project 11	Researcher 9	iPS	Line 4	Protocol 2	Diff 10	2022-02-16	92,10	Spontaneuous	Examiner F	2022-03-25	CTRL008	-68,13	110,9	4,76E+04	1166	58,98	90,41	112,3	126,7	137,2	147	159,2	173	191,5	64,8	28,25	32,28	9,042	3,862	132,5	12	1,611
Project 11	Researcher 9	iPS	Line 4	Protocol 2	Diff 10	2022-02-16	92,10	Spontaneuous	Examiner F	2022-03-25	CTRL009	-72,53	119	5,07E+04	1447	69,91	100,7	120,1	132,2	140,8	149,6	160,4	172,5	189,7	57,5	33,9	38,47	8,862	4,915	119,8	10	1,873
Project 11	Researcher 9	iPS	Line 4	Protocol 2	Diff 10	2022-02-16	92,10	Spontaneuous	Examiner F	2022-03-25	CTRL010	-64,33	98,44	2,80E+04	1,14E+03	56,54	87,86	110,9	126,9	138	146,8	156,6	171,3	193,4	66,53	20,01	23,99	5,198	6,083	136,9	6	1,69
Project 11	Researcher 9	iPS	Line 4	Protocol 2	Diff 10	2022-02-16	92,10	Spontaneuous	Examiner F	2022-03-25	CTRL011	-61,93	85,51	3,39E+04	797,5	46,98	77,56	101,1	117,4	129,2	140,4	154,9	174,8	394,2	277,9	10,28	-14,98	4,626	3,78	346,6	5	1,987
Project 11	Researcher 9	iPS	Line 4	Protocol 2	Diff 10	2022-02-16	92,10	Pacing	Examiner F	2022-03-25	CTRL000	-70,86	109,7	7,62E+04	2991	71,73	98,6	116	126,3	131,9	135,7	139,5	144,4	154,9	28,6	29,57	34,76	21,7	3,052	83,18	43	1,004
Project 11	Researcher 9	iPS	Line 4	Protocol 2	Diff 10	2022-02-16	92,10	Pacing	Examiner F	2022-03-25	CTRL001	-64,62	88,57	2,80E+04	1842	65,16	95,67	118,1	133,9	143,7	149,5	154,3	159,9	169,4	35,48	13,25	18,49	5,021	4,185	104,2	10	1,017
Project 11	Researcher 9	iPS	Line 4	Protocol 2	Diff 10	2022-02-16	92,10	Pacing	Examiner F	2022-03-25	CTRL002	-60,69	75,39	2,05E+04	1467	55,9	79,72	99,45	116,7	130	139	145,1	150,3	157,1	40,35	4,135	9,486	1,475	5,45	101,1	3	1,065
Project 11	Researcher 9	iPS	Line 4	Protocol 2	Diff 10	2022-02-16	92,10	Pacing	Examiner F	2022-03-25	CTRL003	-55,09	78,98	4,29E+04	2443	98,58	124,8	143,7	153,7	159,6	163,7	167,1	170,9	177,3	23,6	19,95	22,84	1,324	3,367	78,73	3	1,008
Project 11	Researcher 9	iPS	Line 4	Protocol 2	Diff 10	2022-02-16	92,10	Pacing	Examiner F	2022-03-25	CTRL004	-63,85666667	80,18166667	24048,33333	1590,833333	49,75833333	78,8	101,1083333	117,45	129,4166667	137,7166667	143,75	148,8166667	154,7833333	37,33333333	3,865666667	9,351833333	0,016475	5,366666667	105,0333333	6	1,006
Project 11	Researcher 9	iPS	Line 4	Protocol 2	Diff 10	2022-02-16	92,10	Pacing	Examiner F	2022-03-25	CTRL005	-58,02	81,63	1,37E+04	1223	47,64	72,64	94,44	112,9	128,1	139,5	147,6	154,3	162,5	49,62	9,655	15,25	3,143	6,414	114,9	7	1,02
Project 11	Researcher 9	iPS	Line 4	Protocol 2	Diff 10	2022-02-16	92,10	Pacing	Examiner F	2022-03-25	CTRL006	-53,57	77,45	2,00E+04	2217	55,14	85,11	107,4	122,6	131	135,6	139,1	143,1	149,9	27,28	13,44	18,44	10,19	5,136	94,71	21	1,002
Project 11	Researcher 9	iPS	Line 4	Protocol 2	Diff 10	2022-02-16	92,10	Pacing	Examiner F	2022-03-25	CTRL007	-57,78	95,94	2,74E+04	3247	50,51	72,73	87,87	97,85	103,9	107,6	110,6	113,9	119,3	21,42	27,76	33,36	3,466	4,421	68,76	7	1,001
Project 11	Researcher 9	iPS	Line 4	Protocol 2	Diff 10	2022-02-16	92,10	Pacing	Examiner F	2022-03-25	CTRL008	-64,74	107,3	6,36E+04	2714	63,59	94,47	115,3	127,5	133,6	137,9	142	146,3	152,6	25,11	30,78	36,77	2,302	2,81	88,97	5	1,006
Project 11	Researcher 9	iPS	Line 4	Protocol 2	Diff 10	2022-02-16	92,10	Pacing	Examiner F	2022-03-25	CTRL000	-73,62	102	3,93E+04	1983	70,29	106,7	131,5	146,2	154	159,6	164,8	170,7	180,8	34,68	16,38	21,89	6,666	5,561	110,5	14	1,001
Project 11	Researcher 9	iPS	Line 4	Protocol 2	Diff 10	2022-02-16	92,10	Pacing	Examiner F	2022-03-25	CTRL001	-55,27	94,87	1,68E+04	1706	74,29	110	133,6	147,6	155,6	161,3	167,1	174	184,3	36,75	28,92	34,11	3,154	7,114	110	7	1,002
Project 11	Researcher 9	iPS	Line 4	Protocol 2	Diff 10	2022-02-16	92,10	Pacing	Examiner F	2022-03-25	CTRL002	-60,67	99,52	3,72E+04	2207	78,87	116,8	142,3	158,9	168	173,2	177,7	183,7	197,3	38,45	27,73	32,81	0,8674	3,9	118,5	2	1,006
Project 11	Researcher 9	iPS	Line 4	Protocol 2	Diff 10	2022-02-16	92,10	Pacing	Examiner F	2022-03-25	CTRL004	-66,71	98,56	2,61E+04	2021	78,18	119,8	149,8	166,5	175,5	181,2	186,1	192	202,2	35,64	19,71	25,54	8,113	5,124	124	17	1,004
Project 11	Researcher 9	iPS	Line 4	Protocol 2	Diff 10	2022-02-16	92,10	Pacing	Examiner F	2022-03-25	CTRL005	-68,01	117	4,52E+04	2242	92,57	131,4	152,4	163,9	170,9	176,2	181,9	190,3	345,4	181,5	38,81	33,92	13,8	3,98	252,8	28	1,002
Project 11	Researcher 9	iPS	Line 4	Protocol 2	Diff 10	2022-02-16	92,10	Pacing	Examiner F	2022-03-25	CTRL006	-74,09	113,2	4,85E+04	2056	92,36	133,6	155,9	168,2	176	181,8	187,6	195,8	290,4	122,2	28,65	27,96	4,202	3,661	198	9	1,001
Project 11	Researcher 9	iPS	Line 4	Protocol 2	Diff 10	2022-02-16	92,10	Pacing	Examiner F	2022-03-25	CTRL007	-62,56	97,03	4,29E+04	1390	68,98	109	136,2	152,6	163,7	172,5	179,7	187,8	225,2	72,62	21,84	24,91	4,957	3,33	156,2	10	1,005
Project 11	Researcher 9	iPS	Line 4	Protocol 2	Diff 10	2022-02-16	92,10	Pacing	Examiner F	2022-03-25	CTRL008	-75,89	113,9	4,40E+04	1193	66,9	100,5	122,3	136,2	146,4	156,4	167,8	185,3	212,6	76,38	24,55	27,61	4,778	4,02	145,7	10	1,003
Project 11	Researcher 9	iPS	Line 4	Protocol 2	Diff 10	2022-02-16	92,10	Pacing	Examiner F	2022-03-25	CTRL009	-77,02	115,3	6,12E+04	1190	71,74	105,5	125,9	138,6	148,5	158,9	172	188,3	217,5	78,86	26	28,65	5,735	3,208	145,8	12	1,006
Project 11	Researcher 9	iPS	Line 4	Protocol 2	Diff 10	2022-02-16	92,10	Pacing	Examiner F	2022-03-25	CTRL010	-78,72	109,8	4,88E+04	1142	61,69	94,63	117	131,7	142,5	152,2	163,5	180,7	223,3	91,54	17,17	17,4	9,26	3,982	161,6	19	1,005
Project 11	Researcher 9	iPS	Line 4	Protocol 2	Diff 10	2022-02-16	92,10	Pacing	Examiner F	2022-03-25	CTRL011	-64,73	101,076	5,62E+04	928,58	49,08	79,5	102,92	120,08	132,7	143,64	156,6	174,46	199,02	78,96	25,852	23,028	0,29083	2,91	149,94	5	1
Project 11	Researcher 9	iPS	Line 4	Protocol 2	Diff 11	2022-02-16	83,9	Pacing	Examiner F	2022-03-24	CTRL000	-44,07	74,6	1,20E+04	683,1	49,58	73,8	95,91	115,4	132,5	146,2	157,9	170,9	208,7	93,25	17,23	19,01	4,161	8,567	159,1	6	1,001
Project 11	Researcher 9	iPS	Line 4	Protocol 2	Diff 11	2022-02-16	83,9	Pacing	Examiner F	2022-03-24	CTRL001	-54,75	91,69	1,90E+04	1387	67,05	97,89	121,4	137,6	148,3	155,9	162,7	171,5	189,4	51,83	32,38	30,41	2,421	6,7	122,4	5	1,008
Project 11	Researcher 9	iPS	Line 4	Protocol 2	Diff 11	2022-02-16	83,9	Pacing	Examiner F	2022-03-24	CTRL002	-56,03	79,59	1,13E+04	1253	89,48	122,2	141,6	153	160,1	166,6	173,7	185,9	307,3	154,3	23,2	15,2	4,348	9,722	217,8	9	1
Project 11	Researcher 9	iPS	Line 4	Protocol 2	Diff 11	2022-02-16	83,9	Pacing	Examiner F	2022-03-24	CTRL004	-59,22	102,5	2,51E+04	1376	75,86	116,5	142,9	159,5	169,7	177,3	185,8	199,3	369,2	209,7	31,01	24,55	10,91	6,22	293,3	22	1,001
Project 11	Researcher 9	iPS	Line 4	Protocol 2	Diff 11	2022-02-16	83,9	Pacing	Examiner F	2022-03-24	CTRL003	-56,54	87,9	1,55E+04	1097	61,64	94,04	120,4	140,7	154,9	165	173,5	182,6	197,3	56,66	18,06	23,23	2,227	8,24	135,7	5	0,9841
Project 11	Researcher 9	iPS	Line 4	Protocol 2	Diff 11	2022-02-16	83,9	Pacing	Examiner F	2022-03-24	CTRL005	-62,77	104,4	2,45E+04	1685	76,56	112,9	138,3	154,4	164,2	171,4	177,7	186,8	246,5	92,14	37,33	31,58	3,307	5,914	170	7	1,002
Project 11	Researcher 9	iPS	Line 4	Protocol 2	Diff 11	2022-02-16	83,9	Pacing	Examiner F	2022-03-24	CTRL006	-62,38	95,74	3,00E+04	1096	65,46	101	125,8	143,6	156,8	166,5	175,9	187,6	296,4	152,8	20,64	17,9	3,189	4,857	230,9	7	0,9987
Project 11	Researcher 9	iPS	Line 4	Protocol 2	Diff 11	2022-02-16	83,9	Pacing	Examiner F	2022-03-24	CTRL007	-61,37	97,78	2,16E+04	1397	76,64	113	138	154	164,2	171,6	178,9	189,8	334,6	180,6	33,03	20,79	3,398	6,143	258	7	1,001
Project 11	Researcher 9	iPS	Line 4	Protocol 2	Diff 11	2022-02-16	83,9	Pacing	Examiner F	2022-03-24	CTRL008	-63,42	105,5	2,61E+04	1345	70,35	105,5	129,8	147	158,2	166,4	175	188,5	355,8	208,8	35,34	20,51	4,519	7,128	285,4	9	1,002
Project 11	Researcher 9	iPS	Line 4	Protocol 2	Diff 11	2022-02-16	83,9	Pacing	Examiner F	2022-03-24	CTRL000	-62,5	105,4	4,18E+04	1931	48	70,93	87,9	100,7	110,4	117,9	123,6	129,3	137,7	36,94	41,92	35,03	3,072	3,95	89,68	6	1,09
Project 11	Researcher 9	iPS	Line 4	Protocol 2	Diff 11	2022-02-16	83,9	Pacing	Examiner F	2022-03-24	CTRL001	-62,3	88,48	3,80E+04	2332	61,49	88,44	105,4	115,8	121,8	125,8	129,7	134,7	144,8	28,99	17,3	21,66	4,055	3,8	83,28	8	1,002
Project 11	Researcher 9	iPS	Line 4	Protocol 2	Diff 11	2022-02-16	83,9	Pacing	Examiner F	2022-03-24	CTRL002	-68,72	111,5	5,67E+04	3106	76,14	109,9	130,6	141	146,3	150	153,7	158,7	171,6	30,66	41,61	37,65	1,882	3,75	95,5	4	1,011
Project 11	Researcher 9	iPS	Line 4	Protocol 2	Diff 11	2022-02-16	83,9	Pacing	Examiner F	2022-03-24	CTRL004	-66,63	124,7	5,58E+04	1882	78,65	115,4	138,9	153,4	162,2	169	176,1	184,7	201,3	47,87	56,88	50,33	1,392	3,95	122,6	3	1,016
Project 11	Researcher 9	iPS	Line 4	Protocol 2	Diff 11	2022-02-16	83,9	Pacing	Examiner F	2022-03-24	CTRL006	-63,07	109,4	5,66E+04	2000	71,88	107,4	129,8	143,2	151,3	157	162,9	171	251,7	108,5	34,22	33,03	16,33	3,815	179,8	33	1,001
Project 11	Researcher 9	iPS	Line 4	Protocol 2	Diff 11	2022-02-16	83,9	Pacing	Examiner F	2022-03-24	CTRL007	-57,87	89,61	3,08E+04	2129	64,8	94,62	114,2	125,2	131,5	136	140,2	145,4	153	27,87	22,43	26,77	3,717	3,506	88,25	8	1,001
Project 11	Researcher 9	iPS	Line 4	Protocol 2	Diff 11	2022-02-16	83,9	Pacing	Examiner F	2022-03-24	CTRL008	-56,98	96,32	7,48E+04	2118	68,99	102,6	124,6	136,9	143,4	148,1	152,8	158,7	170,7	33,8	29,53	33,57	1,911	2,6	101,7	4	1,115
Project 11	Researcher 9	iPS	Line 4	Protocol 2	Diff 12	2022-05-13	99,4	Spontaneuous	Examiner F	2022-06-07	BASAL002	-54,01	72,05	8202	1255	64,23	93,46	118,9	136,7	148	155,4	161,2	167,2	174,5	37,75	7,47	13,46	11,17	12,02	110,2	8	2,82
Project 11	Researcher 9	iPS	Line 4	Protocol 2	Diff 12	2022-05-13	99,4	Spontaneuous	Examiner F	2022-06-07	BASAL003	-58,76	90,2	1,24E+04	1565	71,5	102,8	124,3	138,7	147,7	154,1	159,9	166,4	174,8	36,07	21,3	26,69	27,45	8,868	103,3	17	3,261
Project 11	Researcher 9	iPS	Line 4	Protocol 2	Diff 12	2022-05-13	99,4	Spontaneuous	Examiner F	2022-06-07	BASAL000	-64,11	98,2	2,98E+04	1673	78,3	111,4	132	143,5	150,8	156,8	163,5	171,7	185,9	42,39	24,58	29,2	22,28	8,112	107,6	37	1,199
Project 11	Researcher 9	iPS	Line 4	Protocol 2	Diff 12	2022-05-13	99,4	Spontaneuous	Examiner F	2022-06-07	BASAL001	-46,47	75,4	7,96E+03	1421	68,24	94,47	110,1	118,7	124,9	130,3	136	142,6	152,1	33,36	22,02	26,23	4,972	13,37	83,87	10	0,9746
Project 11	Researcher 9	iPS	Line 4	Protocol 2	Diff 12	2022-05-13	99,4	Spontaneuous	Examiner F	2022-06-07	BASAL002	-56,17	87,28	9,50E+03	1783	60,6	84,58	99,48	108,3	114,4	119,4	124,4	130,1	137,7	29,36	22,16	27,78	50,61	12,24	77,07	123	0,8
Project 11	Researcher 9	iPS	Line 4	Protocol 2	Diff 12	2022-05-13	99,4	Spontaneuous	Examiner F	2022-06-07	BASAL003	-48,16	80,67	7,12E+03	1517	71,71	94,65	108,6	117,3	123,5	129	134,5	140,6	148,6	31,3	25,55	31,31	2,998	17,21	76,87	7	0,782
Project 11	Researcher 9	iPS	Line 4	Protocol 2	Diff 12	2022-05-13	99,4	Spontaneuous	Examiner F	2022-06-07	BASAL004	-59,32	77,68	6,67E+03	1431	94,44	114,9	127,1	134,8	140,8	146,4	152,4	159,9	144,7	32,7	12,83	16,66	4,484	31,28	72,94	12	0,7843
Project 11	Researcher 9	iPS	Line 4	Protocol 2	Diff 12	2022-05-13	99,4	Spontaneuous	Examiner F	2022-06-07	BASAL005	-42,14	63,1	5,85E+03	1204	60,21	81,47	96,51	106,4	113,2	118,7	124	129,9	137,5	31,05	13,98	19,13	5,139	16,98	77,26	11	0,9827
Project 11	Researcher 9	iPS	Line 4	Protocol 2	Diff 12	2022-05-13	99,4	Spontaneuous	Examiner F	2022-06-07	BASAL006	-77,51	72,79	6,54E+03	1361	71,17	96,49	113,5	123,6	130,5	136,2	141,7	148	156,1	32,52	-11,79	-6,625	16,95	16,12	84,98	41	0,8315
Project 11	Researcher 9	iPS	Line 4	Protocol 2	Diff 12	2022-05-13	99,4	Spontaneuous	Examiner F	2022-06-07	BASAL007	-56,31	73,92	6,20E+03	1290	68,35	90,55	104,9	113,5	120,2	126,3	132,7	140,5	151,1	37,64	10,95	15,2	17,11	17,17	82,76	42	0,8192
Project 11	Researcher 9	iPS	Line 4	Protocol 2	Diff 12	2022-05-13	99,4	Spontaneuous	Examiner F	2022-06-07	BASAL008	-57,78	89,66	1,07E+04	1479	77,66	109,2	129,2	140,8	148,4	154,9	161,4	169,3	179,8	39,05	23,02	28,3	13,5	12,89	102,2	27	1,007
Project 11	Researcher 9	iPS	Line 4	Protocol 2	Diff 12	2022-05-13	99,4	Spontaneuous	Examiner F	2022-06-07	BASAL009	-66,13	77,46	9,03E+03	1355	67,42	97,41	117	128,7	136,2	142,4	148,4	155,2	164,2	35,56	2,776	7,425	20,38	11,33	96,79	39	1,051
Project 11	Researcher 9	iPS	Line 4	Protocol 2	Diff 12	2022-05-13	99,4	Spontaneuous	Examiner F	2022-06-07	BASAL010	-64,78	73,7	8196	1296	75,54	106,6	125,2	135,6	142,7	148,6	154,5	161,3	170,7	35,14	1,827	6,045	13,95	14,08	95,16	28	1,023
Project 11	Researcher 9	iPS	Line 4	Protocol 2	Diff 12	2022-05-13	99,4	Spontaneuous	Examiner F	2022-06-07	BASAL011	-57,01	68,33	6470	1185	70,02	100,8	121,1	133,7	142	148,5	154,8	162	171,1	37,38	3,59	8,046	13,07	14,71	101,1	26	1,026
Project 11	Researcher 9	iPS	Line 4	Protocol 2	Diff 12	2022-05-13	99,4	Spontaneuous	Examiner F	2022-06-07	BASAL012	-61,8	83,92	9545	1295	73,71	103,5	123	134,9	143,1	149,9	156,8	164,8	176,2	41,27	13,21	18,26	20,54	13,88	102,5	41	0,9988
Project 11	Researcher 9	iPS	Line 4	Protocol 2	Diff 12	2022-05-13	99,4	Spontaneuous	Examiner F	2022-06-07	BASAL013	-59,19	74,95	8046	1287	68,95	99,29	120,6	133,4	141,9	148,3	155	162,2	172,7	39,31	6,865	11,66	2,546	12,41	103,8	6	0,974
Project 11	Researcher 9	iPS	Line 4	Protocol 2	Diff 12	2022-05-13	99,4	Spontaneuous	Examiner F	2022-06-07	BASAL014	-51,8	75,32	8835	1314	74,4	107	127,5	139,1	146,5	152,4	158,3	164,8	173,7	34,67	15,55	20,12	12,42	12,07	99,35	25	0,9618
Project 11	Researcher 9	iPS	Line 4	Protocol 2	Diff 12	2022-05-13	99,4	Spontaneuous	Examiner F	2022-06-07	BASAL007	-65,4	89,12	2,01E+04	1620	59,74	88,2	108	120,3	127,8	133,6	139,3	146,4	157,7	37,41	13,24	18,04	20,5	6,165	97,96	24	1,744
Project 11	Researcher 9	iPS	Line 4	Protocol 2	Diff 12	2022-05-13	99,4	Spontaneuous	Examiner F	2022-06-07	BASAL008	-57,56	86,84	1,94E+04	1579	61,56	83,78	102,4	115,7	123,5	129,3	134,9	141,7	152,8	37,04	20,08	25,63	5,143	7,525	91,2	10	1,06
Project 11	Researcher 9	iPS	Line 4	Protocol 2	Diff 12	2022-05-13	99,4	Spontaneuous	Examiner F	2022-06-07	BASAL009	-65,33	96,45	2,59E+04	2012	62,92	87,72	103,2	112,2	117,9	122,7	128	135,1	148,1	35,96	22,33	26,66	22,61	5,625	85,23	24	1,901
Project 11	Researcher 9	iPS	Line 4	Protocol 2	Diff 12	2022-05-13	99,4	Spontaneuous	Examiner F	2022-06-07	BASAL010	-58,35	73,32	1,30E+04	1364	68,87	91,41	105,6	113,9	119,8	125,3	131,7	141,2	163,9	49,97	9,398	12,22	8,375	7,922	95,04	9	1,898
Project 11	Researcher 9	iPS	Line 4	Protocol 2	Diff 12	2022-05-13	99,4	Spontaneuous	Examiner F	2022-06-07	BASAL011	-60,72	95,59	2,66E+04	1909	56,58	82,41	100,1	111,4	118,4	123,6	128,9	135,5	146,2	34,71	24,12	29,13	15,62	5,269	89,58	18	1,856
Project 11	Researcher 9	iPS	Line 4	Protocol 2	Diff 12	2022-05-13	99,4	Spontaneuous	Examiner F	2022-06-07	BASAL012	-65,43	89,59	2,39E+04	1867	61,12	86,85	103,5	113,3	119,5	124,3	129,5	135,9	146,2	32,87	15,26	19,76	14,87	5,653	85,05	15	1,991
Project 11	Researcher 9	iPS	Line 4	Protocol 2	Diff 12	2022-05-13	99,4	Spontaneuous	Examiner F	2022-06-07	BASAL013	-72,54	99,26	2,56E+04	1981	63,13	89,5	106,3	116,2	122,4	127,6	133,1	140,4	153,2	37,06	17,01	21,6	21,75	5,639	90,1	23	1,977
Project 11	Researcher 9	iPS	Line 4	Protocol 2	Diff 12	2022-05-13	99,4	Spontaneuous	Examiner F	2022-06-07	BASAL014	-71,65	91,55	1,97E+04	1739	64,76	93,9	112,6	124,1	131,2	136,6	142	148,9	159,4	35,25	10,21	14,9	6,164	6,436	94,6	7	1,989
Project 11	Researcher 9	iPS	Line 4	Protocol 2	Diff 12	2022-05-13	99,4	Spontaneuous	Examiner F	2022-06-07	BASAL015	-70,3	103,1	2,17E+04	1878	80,84	114,1	133,4	143,6	150,1	155,7	161,8	169,6	182,8	39,16	23,66	28,22	15,13	7,007	102	15	2,117
Project 11	Researcher 9	iPS	Line 4	Protocol 2	Diff 12	2022-05-13	99,4	Spontaneuous	Examiner F	2022-06-07	BASAL016	-67,57	93,86	1,86E+04	1593	78,08	113,9	136,1	148,1	155,3	161,3	167,6	175,5	188,7	40,62	16,73	21,42	19,27	7,468	110,6	20	2,044
Project 11	Researcher 9	iPS	Line 4	Protocol 2	Diff 12	2022-05-13	99,4	Spontaneuous	Examiner F	2022-06-07	BASAL017	-56,98	85,79	1,62E+04	1501	64,15	92,9	112,7	124,9	132,6	138,6	144,4	151,6	163	38,09	19,2	23,79	7,091	7,033	98,82	6	2,627
Project 11	Researcher 9	iPS	Line 4	Protocol 2	Diff 12	2022-05-13	99,4	Pacing	Examiner F	2022-06-07	basal003	-58,9	90,42	1,22E+04	1312	90,19	125,1	147,9	161,4	170	177,1	184,7	195,2	224,9	63,49	23,27	26,87	12,71	10,09	134,7	25	1,001
Project 11	Researcher 9	iPS	Line 4	Protocol 2	Diff 12	2022-05-13	99,4	Pacing	Examiner F	2022-06-07	basal004	-54,79	91,56	1,71E+04	1276	81,09	115,7	139,2	153,8	162,8	170,2	178	188,4	213,6	59,82	27,31	31,17	16,71	7,856	132,5	33	1
Project 11	Researcher 9	iPS	Line 4	Protocol 2	Diff 12	2022-05-13	99,4	Pacing	Examiner F	2022-06-07	basal005	-50,05	83,07	1,51E+04	1199	82,83	115,3	137,2	150,9	159,9	166,9	174,3	183,1	197,4	46,53	25,1	29,15	12,45	8,162	114,6	24	1
Project 11	Researcher 9	iPS	Line 4	Protocol 2	Diff 12	2022-05-13	99,4	Pacing	Examiner F	2022-06-07	basal006	-51,76	93,21	2,15E+04	1249	75,42	109,5	132,6	147,3	156,9	164,6	172,4	182,1	197,6	50,32	31,17	35,65	20,79	7,661	122,2	42	1
Project 11	Researcher 9	iPS	Line 4	Protocol 2	Diff 12	2022-05-13	99,4	Pacing	Examiner F	2022-06-07	basal007	-47,18	88,63	1,98E+04	1273	79,64	114,4	136,7	150,1	158,8	165,9	173,2	182,4	197,3	47,25	32,39	36,55	15,89	7,844	117,7	31	1
Project 11	Researcher 9	iPS	Line 4	Protocol 2	Diff 12	2022-05-13	99,4	Pacing	Examiner F	2022-06-07	basal008	-51,55	89,57	1,53E+04	1228	81,3	117,2	140,4	154,3	163,3	170,7	178,3	187,9	202,9	48,53	28,68	33,02	9,417	8,839	121,6	19	1
Project 11	Researcher 9	iPS	Line 4	Protocol 2	Diff 12	2022-05-13	99,4	Pacing	Examiner F	2022-06-07	basal011	-60,35	89,56	2,69E+04	1348	77,38	113,7	138,1	153	162,1	169	175,9	184	195,8	42,8	19,35	23,98	12,42	7,734	118,5	25	1,002
Project 11	Researcher 9	iPS	Line 4	Protocol 2	Diff 12	2022-05-13	99,4	Pacing	Examiner F	2022-06-07	basal012	-50,39	85,63	1,22E+04	1151	82,79	121,3	147,3	163,2	173,1	180,8	188,5	197,8	212,3	49,08	25,66	30,13	4,747	9,15	129,5	10	1,004
Project 11	Researcher 9	iPS	Line 4	Protocol 2	Diff 12	2022-05-13	99,4	Pacing	Examiner F	2022-06-07	basal013	-49,22	85,19	1,50E+04	1194	84,37	123	149,2	165,3	175,2	182,6	190	198,6	211,6	46,23	26,63	31,14	11,54	8,839	127,2	23	1,001
Project 11	Researcher 9	iPS	Line 4	Protocol 2	Diff 12	2022-05-13	99,4	Pacing	Examiner F	2022-06-07	basal014	-50,53	81,76	1,28E+04	1080	82,38	120,8	146,4	161,7	171,5	179,3	187,1	196,4	209,3	47,59	26,56	26,4	3,581	8,714	126,9	7	1,002
Project 11	Researcher 9	iPS	Line 4	Protocol 2	Diff 12	2022-05-13	99,4	Pacing	Examiner F	2022-06-07	basal016	-61,02	96,37	2,02E+04	1318	84,08	125,2	153,6	170,7	180,9	188,6	196,2	204,9	217,4	46,72	24,07	29,42	22,46	9,678	133,3	45	1,001
Project 11	Researcher 9	iPS	Line 4	Protocol 2	Diff 12	2022-05-13	99,4	Spontaneuous	Examiner F	2022-06-07	BASAL004	-59,74	97,16	1,98E+04	2271	58,91	85,86	104,1	115,5	122,3	127	131,3	136,2	143,3	27,84	26,37	32,14	25,66	6,791	84,41	27	1,976
Project 11	Researcher 9	iPS	Line 4	Protocol 2	Diff 12	2022-05-13	99,4	Spontaneuous	Examiner F	2022-06-07	BASAL006	-60,83	99,96	2,33E+04	2363	61,7	89,59	107,5	118,4	124,8	129,3	133,6	138,7	146,3	27,96	28,42	34,01	27,08	6,146	84,65	25	2,236
Project 11	Researcher 9	iPS	Line 4	Protocol 2	Diff 12	2022-05-13	99,4	Spontaneuous	Examiner F	2022-06-07	BASAL039	-60,38	98,83	1,50E+04	1430	83,45	122,5	149,7	166,3	175,9	183,1	190,2	198,3	209,5	43,22	27,14	33,11	11,62	10,13	126,1	14	1,747
Project 11	Researcher 9	iPS	Line 4	Protocol 2	Diff 12	2022-05-13	99,4	Spontaneuous	Examiner F	2022-06-07	BASAL040	-58,19	91,1	1,22E+04	1303	83,82	121,5	145,5	159,9	168,7	175,9	183,1	192	204,9	44,99	23,27	28	6,653	9,575	121,1	8	1,827
Project 11	Researcher 9	iPS	Line 4	Protocol 2	Diff 12	2022-05-13	99,4	Spontaneuous	Examiner F	2022-06-07	BASAL041	-66,58	90,41	1,77E+04	1503	69,83	101,9	126,5	142,2	151	158	167,9	175,9	191,7	49,49	12,57	17,52	9,094	7,483	121,9	9	2,094
Project 11	Researcher 9	iPS	Line 4	Protocol 2	Diff 12	2022-05-13	99,4	Spontaneuous	Examiner F	2022-06-07	BASAL042	-60,91	89,5	1,08E+04	1262	72,43	107,1	130,5	145,1	153,9	161,4	168,8	178	191,9	46,74	18,22	22,97	4,588	10,34	119,4	5	2,033
Project 11	Researcher 9	iPS	Line 4	Protocol 2	Diff 12	2022-05-13	99,4	Spontaneuous	Examiner F	2022-06-07	BASAL043	-63,69	90,28	1,43E+04	1366	81,93	117,8	140,5	153,3	161,3	168,1	175,1	184	197,5	44,16	17,48	21,89	4,71	8,35	115,6	5	2,052
Project 11	Researcher 9	iPS	Line 4	Protocol 2	Diff 12	2022-05-13	99,4	Spontaneuous	Examiner F	2022-06-07	BASAL044	-58,92	94,99	1,89E+04	1370	80,96	122,1	147,1	160,9	169,4	176,5	183,8	192,7	205	44,12	25,57	30,19	19,79	7,608	124	19	2,049
Project 11	Researcher 9	iPS	Line 4	Protocol 2	Diff 12	2022-05-13	99,4	Spontaneuous	Examiner F	2022-06-07	BASAL045	-53,4	92,9	1,69E+04	1383	93,96	136,7	161,7	175,2	183,6	190,4	197,4	205,5	217,5	42,34	30,32	34,99	7,358	7,437	123,6	8	2,042
Project 11	Researcher 9	iPS	Line 4	Protocol 2	Diff 12	2022-05-13	99,4	Spontaneuous	Examiner F	2022-06-07	BASAL046	-48,39	77,76	1,22E+04	1140	74,49	108,5	129,5	142,1	150,3	157,3	165,1	175	193,6	51,52	21,07	24,6	4,191	9,18	119,1	5	2,054
Project 11	Researcher 9	iPS	Line 4	Protocol 2	Diff 12	2022-05-13	99,4	Spontaneuous	Examiner F	2022-06-07	BASAL047	-57,74	86,71	1,42E+04	1297	72,76	105	126,5	139,5	148	154,9	162	170,8	184,5	44,94	19,53	23,97	10,39	9,209	111,7	11	1,992
Project 11	Researcher 9	iPS	Line 4	Protocol 2	Diff 12	2022-05-13	99,4	Spontaneuous	Examiner F	2022-06-07	BASAL048	-57,62	92,3	1,64E+04	1414	74,74	108,5	130,7	143,9	152,2	158,8	165,8	174,5	188,5	44,59	24,68	29,38	34,08	7,979	113,8	35	1,95
Project 11	Researcher 9	iPS	Line 4	Protocol 2	Diff 13	2022-05-17	87,2	Pacing	Examiner F	2022-07-02	BASAL000	-75,86	55,13	3,18E+03	814,7	114	122,9	130	137,2	144,9	154,5	166,5	183,4	213,5	76,26	-29,71	-23,18	5,568	50,23	99,45	11	0,9997
Project 11	Researcher 9	iPS	Line 4	Protocol 2	Diff 13	2022-05-17	87,2	Pacing	Examiner F	2022-07-02	BASAL002	-60,64	97,33	1,26E+04	2583	57,13	81,92	98,32	107,3	112,4	116,3	120,1	124,7	131,3	23,97	33,16	32,44	46,15	9,173	74,15	93	1
Project 11	Researcher 9	iPS	Line 4	Protocol 2	Diff 13	2022-05-17	87,2	Pacing	Examiner F	2022-07-02	BASAL003	-65,03	99,52	1,54E+04	2726	60,41	82,48	96,35	104,1	108,6	112,3	116,1	120,6	127	22,93	31,2	31,12	13,85	8,129	66,63	28	1,001
Project 11	Researcher 9	iPS	Line 4	Protocol 2	Diff 13	2022-05-17	87,2	Pacing	Examiner F	2022-07-02	BASAL004	-62,2	87,47	1,32E+04	2216	56,51	78,06	93,91	103,2	108,7	112,8	116,8	122,1	130,3	27,01	22,33	21,7	2,74	8,85	73,74	6	1
Project 11	Researcher 9	iPS	Line 4	Protocol 2	Diff 13	2022-05-17	87,2	Pacing	Examiner F	2022-07-02	BASAL005	-54,06	79,78	1,23E+04	2019	55,6	79,41	94,33	102,4	107,1	111,1	115,4	121	131,5	29,19	22,72	21,91	17,2	8,601	75,94	35	1
Project 11	Researcher 9	iPS	Line 4	Protocol 2	Diff 13	2022-05-17	87,2	Pacing	Examiner F	2022-07-02	BASAL006	-67,81	97,87	1,77E+04	2442	55,97	79,77	94,74	102,5	107,2	111,2	115,5	121,5	132,9	30,42	26,56	25,33	10,64	7,78	76,95	22	1
Project 11	Researcher 9	iPS	Line 4	Protocol 2	Diff 13	2022-05-17	87,2	Pacing	Examiner F	2022-07-02	BASAL007	-63,74	90,14	1,16E+04	2102	57,18	79,19	93,76	101,8	106,7	111,1	116	122,9	139,3	37,47	23,93	21,96	4,292	9,339	82,1	9	1
Project 11	Researcher 9	iPS	Line 4	Protocol 2	Diff 13	2022-05-17	87,2	Pacing	Examiner F	2022-07-02	BASAL008	-66,95	98,85	1,80E+04	2387	55,48	79,22	93,93	101,6	106,4	110,5	115,1	121,2	133	31,39	29,23	27,09	18,76	7,796	77,52	38	1
Project 11	Researcher 9	iPS	Line 4	Protocol 2	Diff 13	2022-05-17	87,2	Pacing	Examiner F	2022-07-02	BASAL009	-62,96	89,71	1,41E+04	2245	58,88	81,68	94,33	101,1	105,5	109,5	114,2	120,4	132,6	31,44	24,74	23,06	5,857	8,933	73,7	12	1
Project 11	Researcher 9	iPS	Line 4	Protocol 2	Diff 13	2022-05-17	87,2	Pacing	Examiner F	2022-07-02	BASAL010	-65,39	98,23	1,68E+04	2501	58,29	80,61	94,28	101,6	106,1	110	114,3	120	130,7	29,11	30,89	28,93	33,82	7,574	72,37	68	1
Project 11	Researcher 9	iPS	Line 4	Protocol 2	Diff 13	2022-05-17	87,2	Pacing	Examiner F	2022-07-02	BASAL011	-64,57	91,52	1,61E+04	2126	55,43	79,16	93,81	101,4	106,1	110,4	115,2	121,9	136,5	35,12	24,67	22,21	20,22	7,846	81,05	40	1
Project 11	Researcher 9	iPS	Line 4	Protocol 2	Diff 14	2020-01-27	93,5	Spontaneuous	Examiner F	2020-03-03		-45,74	69,68	6908	1120	57,62	70,96	87,6	102,4	114,9	127,7	142,4	158,3	177,9	75,49	10,86	19,25	5,031	23,66	120,2	5	1,412
Project 11	Researcher 9	iPS	Line 4	Protocol 2	Diff 14	2020-01-27	93,5	Spontaneuous	Examiner F	2020-03-03		-64,3	87,25	1,47E+04	1464	81,33	119,7	148,3	168,2	182,9	192,7	202	214,3	228,9	60,65	8,935	8,016	16,68	30,84	147,6	21	1,633
Project 11	Researcher 9	iPS	Line 4	Protocol 2	Diff 14	2020-01-27	93,5	Spontaneuous	Examiner F	2020-03-03		-58,2	98,32	3,08E+04	1629	125,9	159,7	184,1	201,5	214,3	222,6	230,9	239,3	251,8	50,37	26,54	8,766	31,4	24,34	126	35	1,821
Project 11	Researcher 9	iPS	Line 4	Protocol 2	Diff 14	2020-01-27	93,5	Spontaneuous	Examiner F	2020-03-03		-47,15	84,53	2,53E+04	1244	99,35	136,5	160,1	178,1	191,1	200,7	210,1	221,5	237,7	59,65	25,43	15,89	8,497	25,7	138,3	10	1,676
Project 11	Researcher 9	iPS	Line 4	Protocol 2	Diff 14	2020-01-27	93,5	Spontaneuous	Examiner F	2020-03-03		-41,39	66,01	1,02E+04	1131	53,72	65,56	76,44	84,8	92,13	98,5	105,9	116,9	145,8	61,03	14,59	22,72	4,262	22,14	92,11	12	0,7233
Project 11	Researcher 9	iPS	Line 4	Protocol 2	Diff 14	2020-01-27	93,5	Spontaneuous	Examiner F	2020-03-03		-36,8	64,65	9037	1072	65,6	80,31	92,55	102	109,9	116,6	123,3	131,3	142,8	40,87	18,72	25,26	3,654	26,51	77,22	8	0,9779
Project 11	Researcher 9	iPS	Line 4	Protocol 2	Diff 14	2020-01-27	93,5	Spontaneuous	Examiner F	2020-03-03		-63,93	87,75	1,35E+04	768,8	75,17	92,3	109,2	127,4	149,5	170,2	183,9	198,2	227	99,67	4,609	18,55	18,92	32,58	151,9	24	1,598
Project 11	Researcher 9	iPS	Line 4	Protocol 2	Diff 14	2020-01-27	93,5	Spontaneuous	Examiner F	2020-03-03		-54,05	78,09	4,57E+04	800	74,33	95,03	113,5	129,7	142,9	153,9	164,4	177,2	196	66,26	11,16	20,58	1,989	11,53	121,7	7	0,6584
Project 11	Researcher 9	iPS	Line 4	Protocol 2	Diff 14	2020-01-27	93,5	Spontaneuous	Examiner F	2020-03-03		-41,53	59,57	9,30E+03	583,4	63,91	87,66	109,1	129,2	145,4	159,5	171,6	184	200,6	71,48	6,888	5,808	4,481	8,25	136,7	8	1,221
Project 11	Researcher 9	iPS	Line 4	Protocol 2	Diff 14	2020-01-27	93,5	Spontaneuous	Examiner F	2020-03-03		-40,1	51,22	5,44E+03	763,1	50,53	62,2	70,23	82,87	95,9	107,6	121,3	137,8	156,1	73,2	1,817	7,855	1,637	22,63	105,5	3	1,418
Project 11	Researcher 9	iPS	Line 4	Protocol 2	Diff 14	2020-01-27	93,5	Spontaneuous	Examiner F	2020-03-03		-40,04	60,4	7,21E+03	661	63,44	77,76	90,36	102,8	115	126,5	136,5	147,6	159,2	56,34	9,318	6,647	3,698	20,22	95,74	5	1,523
Project 11	Researcher 9	iPS	Line 4	Protocol 2	Diff 14	2020-01-27	93,5	Spontaneuous	Examiner F	2020-03-03		-55,73	84,56	1,49E+04	1207	170,4	194,1	211,2	223,3	232,2	239,5	246,7	255,1	267,6	44,28	19,25	-28,04	23,97	13,83	97,17	40	1,193
Project 11	Researcher 9	iPS	Line 4	Protocol 2	Diff 14	2020-01-27	93,5	Spontaneuous	Examiner F	2020-03-03		-55,82	75,59	9674	1269	77,37	105,7	124,5	139,2	148,6	157,6	164,8	174,7	188,7	49,5	11,24	16,61	6,221	13,77	111,3	15	0,8465
Project 11	Researcher 9	iPS	Line 4	Protocol 2	Diff 14	2020-01-27	93,5	Spontaneuous	Examiner F	2020-03-03		-57,41	81,04	1,07E+04	1492	185,8	215	244,1	261,6	273,9	282,3	289,5	297	306,4	44,76	10,03	-24,29	4,085	87,77	120,6	10	0,8295
Project 11	Researcher 9	iPS	Line 4	Protocol 2	Diff 14	2020-01-27	93,5	Spontaneuous	Examiner F	2020-03-03		-45,85	69,93	1,12E+04	1192	62	88,78	109,8	125,4	137,7	146	154,3	162,8	176,5	51,06	14,64	19,46	1,803	9,2	114,5	5	0,7968
Project 11	Researcher 9	iPS	Line 4	Protocol 2	Diff 14	2020-01-27	93,5	Spontaneuous	Examiner F	2020-03-03		-50,09	91,52	2,41E+04	1733	66,33	87,69	105,2	116,6	123,7	129,7	135,5	142,6	154,9	38,29	29,96	28,38	8,412	8,047	88,55	19	0,8619
Project 11	Researcher 9	iPS	Line 4	Protocol 2	Diff 14	2020-01-27	93,5	Spontaneuous	Examiner F	2020-03-03		-46,87	89,48	1,69E+04	1815	66,4	87,83	105,9	120,3	129,4	136,1	141	147,7	156,1	35,83	28,93	15,92	1,235	10,37	89,73	3	1,073
Project 11	Researcher 9	iPS	Line 4	Protocol 2	Diff 14	2020-01-27	93,5	Spontaneuous	Examiner F	2020-03-03		-41,99	69,06	1,07E+04	1514	56,34	77,79	95,1	107,5	116,7	123,2	128,5	133,9	139,6	32,06	16,98	24,07	4,483	10,76	83,22	8	1,258
Project 11	Researcher 9	iPS	Line 4	Protocol 2	Diff 14	2020-01-27	93,5	Spontaneuous	Examiner F	2020-03-03		-56,91	93,88	1,35E+04	2018	89,91	113	130,5	143,2	150,8	156,8	161,9	168,4	177,5	34,29	24,61	9,054	17,77	10,75	87,56	23	1,575
Project 11	Researcher 9	iPS	Line 4	Protocol 2	Diff 14	2020-01-27	93,5	Spontaneuous	Examiner F	2020-03-03		-63,19	74,7	1,23E+04	1662	48,01	70,83	88,54	100,6	108,5	113,9	118,7	124,2	131,1	30,51	1,004	6,851	44,2	8,359	83,1	58	1,542
Project 11	Researcher 9	iPS	Line 4	Protocol 2	Diff 14	2020-01-27	93,5	Spontaneuous	Examiner F	2020-03-03		-44,79	72,95	1,32E+04	1214	51,22	71,45	86,92	99,02	108,9	116,5	124,4	133,1	146,4	47,39	18,06	18,72	14,06	8,011	95,19	18	1,568
Project 11	Researcher 9	iPS	Line 4	Protocol 2	Diff 14	2020-01-27	93,5	Spontaneuous	Examiner F	2020-03-03		-53,08	65,37	9816	1332	95,96	109,6	119,7	127,9	134,2	139,6	144,9	151,1	160,4	32,5	3,49	-11,18	10,46	27,57	64,42	23	0,9303
Project 11	Researcher 9	iPS	Line 4	Protocol 2	Diff 14	2020-01-27	93,5	Spontaneuous	Examiner F	2020-03-03		-47,17	63,92	9885	1364	52,62	62,6	69,84	76,27	81,61	86,75	92,75	100,4	113,4	37,13	7,924	-5,121	10,8	20,13	60,77	10	0,9844
Project 11	Researcher 9	iPS	Line 4	Protocol 2	Diff 14	2020-01-27	93,5	Spontaneuous	Examiner F	2020-03-03		-53,88	77,1	1,46E+04	1627	45,15	56,25	65,43	72,26	78,11	83,29	88,96	97,21	112,9	40,68	12,62	21,07	72,09	14,26	67,8	130	1,14
Project 11	Researcher 9	iPS	Line 4	Protocol 2	Diff 14	2020-01-27	93,5	Spontaneuous	Examiner F	2020-03-03		-33,82	41,86	4049	432,9	94,52	144,4	186,2	220,1	245,3	262,2	275,1	286,8	300,5	80,35	1,072	4,293	3,678	17,73	206	6	1,213
Project 11	Researcher 9	iPS	Line 4	Protocol 2	Diff 14	2020-01-27	93,5	Spontaneuous	Examiner F	2020-03-03		-37,75	51,15	5189	609	90,47	122,4	154,2	183,2	206,9	222	234	246,1	258,9	75,65	4,488	7,638	15,98	19,53	168,4	26	1,255
Project 11	Researcher 9	iPS	Line 4	Protocol 2	Diff 14	2020-01-27	93,5	Spontaneuous	Examiner F	2020-03-03		-45,19	53,83	6248	477,8	117,2	143,4	167,6	189,4	208,1	223,9	237,9	251	265,8	76,37	-0,7166	-11,82	1,505	20,65	148,6	4	0,9554
Project 11	Researcher 9	iPS	Line 4	Protocol 2	Diff 14	2020-01-27	93,5	Spontaneuous	Examiner F	2020-03-03		-50,14	73,77	1,03E+04	1084	93,93	116,2	135,6	150,5	161,6	170	177,4	185,2	195	44,53	12,16	-2,27	4,298	15,79	101,1	12	0,7705
Project 11	Researcher 9	iPS	Line 4	Protocol 2	Diff 14	2020-01-27	93,5	Spontaneuous	Examiner F	2020-03-03		-40,13	58,48	8,22E+03	679,8	108,3	132,2	155,7	173,3	187,2	198,6	209	219,6	232,7	59,4	7,543	-5,114	2,428	21,92	124,4	6	0,9286
Project 11	Researcher 9	iPS	Line 4	Protocol 2	Diff 14	2020-01-27	93,5	Spontaneuous	Examiner F	2020-03-03		-41,38	50,95	4,81E+03	598,5	61,94	91,78	117,5	140,8	156,5	168,6	179	189,6	201,3	60,54	0,7592	4,66	3,247	13,06	139,4	5	1,303
Project 11	Researcher 9	iPS	Line 4	Protocol 2	Diff 14	2020-01-27	93,5	Spontaneuous	Examiner F	2020-03-03		-50,06	68,98	9906	685,7	62,45	93,09	133,4	159,8	176,2	189,5	203	225	311,3	151,5	5,483	5,667	13,58	10,75	248,8	18	1,544
Project 11	Researcher 9	iPS	Line 4	Protocol 2	Diff 14	2020-01-27	93,5	Spontaneuous	Examiner F	2020-03-03		-38,4	25,28	1820	641,9	101,2	106,2	111,4	116,8	123,9	132,4	145,7	163,2	188,5	71,64	-13,98	-27,86	8,055	77,14	87,25	14	1,095
Project 11	Researcher 9	iPS	Line 4	Protocol 2	Diff 14	2020-01-27	93,5	Spontaneuous	Examiner F	2020-03-03		-61,07	101,5	3,20E+04	2979	108,8	132	147,1	156,6	162,6	166,5	170	174	180,3	23,65	28,61	12,46	2,026	26,15	71,45	4	1,298
Project 11	Researcher 9	iPS	Line 4	Protocol 2	Diff 14	2020-01-27	93,5	Spontaneuous	Examiner F	2020-03-03		-50,09	83,75	2,19E+04	2543	115,8	138	152,4	161,3	167,2	171,1	174,4	178,1	183,4	22,14	23,64	-11,57	6,034	33,49	67,64	10	1,228
Project 11	Researcher 9	iPS	Line 4	Protocol 2	Diff 14	2020-01-27	93,5	Spontaneuous	Examiner F	2020-03-03		-23,51	40,87	1,08E+04	1127	86,97	112,4	129,7	140,7	147,9	152,3	155,9	160,1	166	25,27	11,68	2,358	7,389	25,91	78,98	12	1,268
Project 11	Researcher 9	iPS	Line 4	Protocol 2	Diff 14	2020-01-27	93,5	Spontaneuous	Examiner F	2020-03-03		-25,39	35,73	4486	547,2	163,7	176	186,8	197,3	207,4	215,2	225,1	241,1	294,8	97,5	4,489	-8,875	2,204	101,4	131,1	6	0,8424
Project 11	Researcher 9	iPS	Line 4	Protocol 2	Diff 14	2020-01-27	93,5	Spontaneuous	Examiner F	2020-03-03		-25,46	30,25	3549	654,3	54,4	61,49	67,66	73,05	78,21	83,19	88,88	95,66	110,8	37,74	1,149	-9,511	5,656	28,38	56,38	13	0,871
Project 11	Researcher 9	iPS	Line 4	Protocol 2	Diff 14	2020-01-27	93,5	Spontaneuous	Examiner F	2020-03-03		-22,26	11,71	1471	324	116,5	121,9	127,5	132,2	136,8	143,2	150,5	161,9	177,4	45,23	-11,29	-17,53	6,528	97,81	60,86	16	0,8537
Project 11	Researcher 9	iPS	Line 4	Protocol 2	Diff 14	2020-01-27	93,5	Spontaneuous	Examiner F	2020-03-03		-38,05	22,88	1836	545,5	126	131,4	135,9	140,3	145,1	151,1	159,4	171,7	195,8	55,49	-17,5	-32,74	7,163	74,56	69,76	18	0,7961
Project 11	Researcher 9	iPS	Line 4	Protocol 2	Diff 14	2020-01-27	93,5	Spontaneuous	Examiner F	2020-03-03		-39,13	27,15	1873	601,8	112	118,3	123,7	128,7	133,6	139,4	147,1	156	173,7	47,8	-12,26	-30,45	7,278	63,94	64,52	18	0,8113
Project 11	Researcher 9	iPS	Line 4	Protocol 2	Diff 14	2020-01-27	93,5	Spontaneuous	Examiner F	2020-03-03		-51,94	74,92	1,14E+04	1390	122,1	134,8	145,4	153,3	159,7	165,6	172,6	182,1	200,5	47,22	12,43	-36,69	12,02	72,02	78,43	25	1,008
Project 11	Researcher 9	iPS	Line 4	Protocol 2	Diff 14	2020-01-27	93,5	Spontaneuous	Examiner F	2020-03-03		-45,74	69,68	6908	1120	57,62	70,96	87,6	102,4	114,9	127,7	142,4	158,3	177,9	75,49	10,86	19,25	5,031	23,66	120,2		1,412
Project 11	Researcher 9	iPS	Line 4	Protocol 2	Diff 14	2020-01-27	93,5	Spontaneuous	Examiner F	2020-03-03		-64,3	87,25	1,47E+04	1464	81,33	119,7	148,3	168,2	182,9	192,7	202	214,3	228,9	60,65	8,935	8,016	16,68	30,84	147,6	21	1,633
Project 11	Researcher 9	iPS	Line 4	Protocol 2	Diff 14	2020-01-27	93,5	Spontaneuous	Examiner F	2020-03-03		-58,2	98,32	3,08E+04	1629	125,9	159,7	184,1	201,5	214,3	222,6	230,9	239,3	251,8	50,37	26,54	8,766	31,4	24,34	126	35	1,821
Project 11	Researcher 9	iPS	Line 4	Protocol 2	Diff 14	2020-01-27	93,5	Spontaneuous	Examiner F	2020-03-03		-47,15	84,53	2,53E+04	1244	99,35	136,5	160,1	178,1	191,1	200,7	210,1	221,5	237,7	59,65	25,43	15,89	8,497	25,7	138,3	10	1,676
Project 11	Researcher 9	iPS	Line 4	Protocol 2	Diff 14	2020-01-27	93,5	Spontaneuous	Examiner F	2020-03-03		-41,39	66,01	1,02E+04	1131	53,72	65,56	76,44	84,8	92,13	98,5	105,9	116,9	145,8	61,03	14,59	22,72	4,262	22,14	92,11	12	0,7233
Project 11	Researcher 9	iPS	Line 4	Protocol 2	Diff 14	2020-01-27	93,5	Spontaneuous	Examiner F	2020-03-03		-36,8	64,65	9037	1072	65,6	80,31	92,55	102	109,9	116,6	123,3	131,3	142,8	40,87	18,72	25,26	3,654	26,51	77,22	8	0,9779
Project 11	Researcher 9	iPS	Line 4	Protocol 2	Diff 14	2020-01-27	93,5	Spontaneuous	Examiner F	2020-03-03		-63,93	87,75	1,35E+04	768,8	75,17	92,3	109,2	127,4	149,5	170,2	183,9	198,2	227	99,67	4,609	18,55	18,92	32,58	151,9	24	1,598
Project 11	Researcher 9	iPS	Line 4	Protocol 2	Diff 14	2020-01-27	93,5	Spontaneuous	Examiner F	2020-03-03		-40,21	43,26	3096	616,5	63	74,17	84,39	93,36	103,4	113	125,9	143,4	176,8	83,44	-2,702	2,185	4,725	34,49	113,8	9	1,134
Project 11	Researcher 9	iPS	Line 4	Protocol 2	Diff 14	2020-01-27	93,5	Spontaneuous	Examiner F	2020-03-03		-34,07	42,01	3549	601,5	57,79	69,31	79,19	88,09	97,08	105,9	116,8	131	157,4	69,35	2,18	7,08	9,866	29,43	99,66	18	1,12
Project 11	Researcher 9	iPS	Line 4	Protocol 2	Diff 14	2020-01-27	93,5	Spontaneuous	Examiner F	2020-03-03		-32,43	33,78	2800	468,1	57,57	68,15	77,45	87,02	95,45	104,9	116,8	132	161,6	74,62	-3,157	0,4501	1,908	31,08	104,1	4	1,052
Project 11	Researcher 9	iPS	Line 4	Protocol 2	Diff 14	2020-01-27	93,5	Spontaneuous	Examiner F	2020-03-03		-36,17	35,01	2369	440,5	63,04	72,57	81,51	90,36	100,1	110,8	124,9	145,7	185,3	94,91	-5,104	-2,377	7,126	35,53	122,2	14	1,03
Project 11	Researcher 9	iPS	Line 4	Protocol 2	Diff 14	2020-01-27	93,5	Spontaneuous	Examiner F	2020-03-03		-54,96	86,64	4,20E+04	1205	34,61	50,78	63,74	73,77	81,44	89,03	99,79	120,4	190,2	116,5	18,7	10,37	5,922	4,892	155,6	12	1,006
Project 11	Researcher 9	iPS	Line 4	Protocol 2	Diff 14	2020-01-27	93,5	Spontaneuous	Examiner F	2020-03-03		-34,48	60,19	1,58E+04	913,9	25,94	37,78	48,26	57,06	64,29	71,2	80,2	99	190,1	133	15,25	1,231	9,335	5,709	164,2	23	0,8322
Project 11	Researcher 9	iPS	Line 4	Protocol 2	Diff 14	2020-01-27	93,5	Spontaneuous	Examiner F	2020-03-03		-56,37	68,01	1,18E+04	1271	37,25	42,99	48,41	54,69	65,48	80,46	94,03	107,3	124,3	69,65	-4,4	-4,298	25,48	13,2	87,1	31	1,608
Project 11	Researcher 9	iPS	Line 4	Protocol 2	Diff 14	2020-01-27	93,5	Spontaneuous	Examiner F	2020-03-03		-40,91	46	2,92E+03	531,1	98,43	134,7	175,5	207,2	241,6	268,1	283,8	304	319,1	111,9	-3,392	0,9785	3,885	30,24	220,7	8	0,983
Project 11	Researcher 9	iPS	Line 4	Protocol 2	Diff 14	2020-01-27	93,5	Spontaneuous	Examiner F	2020-03-03		-41,81	50,57	5210	499,5	71,25	100,9	126,9	149,8	168,8	185,8	201,3	217,6	235,2	85,44	0,3221	3,918	8,555	15,08	164	17	1,051
Project 11	Researcher 9	iPS	Line 4	Protocol 2	Diff 14	2020-01-27	93,5	Spontaneuous	Examiner F	2020-03-03		-36,87	44,65	5071	460,5	53,11	81,96	109	135,8	157,1	177,3	195,3	213,8	236	99,27	-1,444	1,176	6,413	13,63	181,9	13	1,028
Project 11	Researcher 9	iPS	Line 4	Protocol 2	Diff 14	2020-01-27	93,5	Spontaneuous	Examiner F	2020-03-03		-60,04	80,22	4,28E+04	657,1	59,63	90,72	122	149,2	170,2	187,2	202,5	217,7	238,2	89,03	4,282	9,269	15,19	4,082	178,6	28	1,094
Project 11	Researcher 9	iPS	Line 4	Protocol 2	Diff 14	2020-01-27	93,5	Spontaneuous	Examiner F	2020-03-03		-50,82	58,81	6,88E+03	573,7	78,37	107,8	130,7	148,7	162,9	176,4	191	209,8	240,5	91,81	0,9115	3,446	24,53	17,54	162,2	47	1,07
Project 11	Researcher 9	iPS	Line 4	Protocol 2	Diff 14	2020-01-27	93,5	Spontaneuous	Examiner F	2020-03-03		-64,78	96,85	1,61E+04	1947	86,89	117,8	138,6	153	162,5	168,6	174,1	180,5	189,7	36,75	19,19	30,07	13,14	16,58	102,9	17	1,564
Project 11	Researcher 9	iPS	Line 4	Protocol 2	Diff 14	2020-01-27	93,5	Spontaneuous	Examiner F	2020-03-03		-66,27	95,41	1,56E+04	2002	86,47	115,4	135,8	149,8	159,3	165,2	170,5	176,8	186	36,14	16,42	27,36	11,64	18,64	99,52	16	1,47
Project 11	Researcher 9	iPS	Line 4	Protocol 2	Diff 14	2020-01-27	93,5	Spontaneuous	Examiner F	2020-03-03		-66,19	107,4	2,51E+04	2250	122,5	149,6	167,5	178,6	185,4	190,7	195,4	200,7	209,5	30,99	29,23	-51,87	5,707	16,2	87,03	9	1,381
Project 11	Researcher 9	iPS	Line 4	Protocol 2	Diff 14	2020-01-27	93,5	Spontaneuous	Examiner F	2020-03-03		-63,84	104,6	3,26E+04	1696	114,6	144,8	164,3	176,6	184,9	191,5	198,5	206,5	219	42,45	29,51	40,17	16,31	11,53	104,5	18	1,917
Project 11	Researcher 9	iPS	Line 4	Protocol 2	Diff 14	2020-01-27	93,5	Spontaneuous	Examiner F	2020-03-03		-66,59	111,2	4,32E+04	1983	95,09	119,9	136,1	146,5	153,2	158,9	164,8	171,9	184,8	38,27	32,78	35,55	5,131	10,33	89,7	9	1,228
Project 11	Researcher 9	iPS	Line 4	Protocol 2	Diff 14	2020-01-27	93,5	Spontaneuous	Examiner F	2020-03-03		-58,13	84,91	1,73E+04	1645	43,6	63,53	78,1	88,85	98,38	104,4	110,6	117,5	123,9	35,05	13,57	21,16	3,115	8,775	80,3	4	1,74
Project 11	Researcher 9	iPS	Line 4	Protocol 2	Diff 14	2020-01-27	93,5	Spontaneuous	Examiner F	2020-03-03		-55,45	91,16	2,13E+04	1472	66,15	99,85	126,9	143,2	156,2	165,7	172,7	180,2	189,2	45,98	21,73	28,76	5,623	9,217	123	6	2,154
Project 11	Researcher 9	iPS	Line 4	Protocol 2	Diff 14	2020-01-27	93,5	Spontaneuous	Examiner F	2020-03-03		-47,49	77,44	1,06E+04	1341	100	116,9	129,6	139,2	147	153,4	159,5	166,4	175,6	36,35	20,53	21,86	9,708	25,96	75,55	11	1,892
Project 11	Researcher 9	iPS	Line 4	Protocol 2	Diff 14	2020-01-27	93,5	Spontaneuous	Examiner F	2020-03-03		-42,15	78,34	1,75E+04	1554	56,83	86,61	107,4	122,4	132,2	138,9	144,6	150,8	159,1	36,7	25,4	30,66	12,03	6,98	102,3	10	2,539
Project 11	Researcher 9	iPS	Line 4	Protocol 2	Diff 14	2020-01-27	93,5	Spontaneuous	Examiner F	2020-03-03		-52,79	86,15	1,33E+04	1918	88,07	107,3	122	132,8	140,2	145,9	150,6	155,7	162,2	29,39	21,75	-4,547	79,39	36,65	74,11	96	1,632
Project 11	Researcher 9	iPS	Line 4	Protocol 2	Diff 14	2020-01-27	93,5	Spontaneuous	Examiner F	2020-03-03		-40,84	46,28	3082	443,3	90,51	109	126,8	146	165,7	187,7	208,6	231,4	262	116	-4,733	3,247	7,223	38,05	171,5	13	1,051
Project 11	Researcher 9	iPS	Line 4	Protocol 2	Diff 14	2020-01-27	93,5	Spontaneuous	Examiner F	2020-03-03		-43,63	49,91	9819	686	109	141,1	175,7	205,4	226,4	239,4	251,5	263,7	283,7	78,26	-2,686	-3,502	8,281	22,86	174,7	8	2,152
Project 11	Researcher 9	iPS	Line 4	Protocol 2	Diff 14	2020-01-27	93,5	Spontaneuous	Examiner F	2020-03-03		-68,2	94,36	2,52E+04	780,7	79,16	125,5	164,2	200,1	222,2	240,1	254	269,3	294,9	94,82	9,636	14,92	9,723	6,589	215,8	9	2,129
Project 11	Researcher 9	iPS	Line 4	Protocol 2	Diff 15	2021-05-26	90,2	Spontaneuous	Examiner F	2021-06-27		-43,06	44,31	3387	324,3	74,02	99,1	122,8	146,8	168,5	189,2	208,1	232,4	270,5	123,7	-6,437	-4,205	6,86	24,87	196,5		3,965
Project 11	Researcher 9	iPS	Line 4	Protocol 2	Diff 15	2021-05-26	90,2	Spontaneuous	Examiner F	2021-06-27		-23,99	32,69	2853	319	72,78	103,8	130,7	159,2	185,8	210,4	236,1	266,4	322,7	163,5	4,857	3,087	2,993	26,53	249,9		1,008
Project 11	Researcher 9	iPS	Line 4	Protocol 2	Diff 15	2021-05-26	90,2	Spontaneuous	Examiner F	2021-06-27		-46,62	59,63	5554	461,5	76,3	100,9	127,8	150,3	172,9	192,5	212,3	237,4	280,7	130,4	3,066	5,061	1,444	19,45	204,4		2,121
Project 11	Researcher 9	iPS	Line 4	Protocol 2	Diff 15	2021-05-26	90,2	Spontaneuous	Examiner F	2021-06-27		-22,33	30,65	2985	297,9	65,86	86,1	107,7	128,5	145,5	160,6	176,1	195,1	221,9	93,4	3,401	5,238	6,833	20,36	156		3,212
Project 11	Researcher 9	iPS	Line 4	Protocol 2	Diff 15	2021-05-26	90,2	Spontaneuous	Examiner F	2021-06-27		-47,78	64,44	5753	522,2	68,45	90,43	110,8	130,5	147,5	163	179,6	200,4	234,4	103,9	6,276	9,835	5,841	20	166		3,272
Project 11	Researcher 9	iPS	Line 4	Protocol 2	Diff 15	2021-05-26	90,2	Spontaneuous	Examiner F	2021-06-27		-51,92	73,19	5859	543,9	73,37	96,63	118,6	138,7	155,8	171,7	188,4	209,6	244,6	105,9	10,01	14,01	8,835	21,06	171,3		2,21
Project 11	Researcher 9	iPS	Line 4	Protocol 2	Diff 15	2021-05-26	90,2	Spontaneuous	Examiner F	2021-06-27		-42,16	55,75	4919	482,1	70,68	91,98	111,5	129,2	145,5	161,1	177,8	199,5	238	108,8	5,015	7,904	3,451	21,28	167,3		1,279
Project 11	Researcher 9	iPS	Line 4	Protocol 2	Diff 15	2021-05-26	90,2	Spontaneuous	Examiner F	2021-06-27		-51,66	70,59	9888	930,6	161,2	204,2	251,7	287,7	321,5	343,5	355,9	365,3	378	90,26	5,192	17,57	9,377	48,08	216,8		3,505
Project 11	Researcher 9	iPS	Line 4	Protocol 2	Diff 15	2021-05-26	90,2	Spontaneuous	Examiner F	2021-06-27		-54,39	68,9	1,06E+04	821,9	168,6	210,3	246,4	277,5	303,1	321,1	332,3	340,8	350,1	72,61	1,726	-5,306	12,3	42,05	181,6		3,246
Project 11	Researcher 9	iPS	Line 4	Protocol 2	Diff 15	2021-05-26	90,2	Spontaneuous	Examiner F	2021-06-27		-65,14	66,58	1,34E+04	841,2	146,7	181,5	214,7	241,8	268,7	287,2	297,9	306	315,3	73,44	-11,24	-11,77	6,774	31,82	168,5		3,021
Project 11	Researcher 9	iPS	Line 4	Protocol 2	Diff 15	2021-05-26	90,2	Spontaneuous	Examiner F	2021-06-27		-83,57	67,85	1,47E+04	1274	86,62	126,9	156,6	179,5	194,6	203,4	209,4	214,9	222,3	42,77	-24,45	-19,94	5,538	6,2	135,7		3,345
Project 11	Researcher 9	iPS	Line 4	Protocol 2	Diff 15	2021-05-26	90,2	Spontaneuous	Examiner F	2021-06-27		-54,26	82,4	1,71E+04	1359	80,8	120,9	153,2	179,1	196,5	206,4	213,1	219,4	228,7	49,6	16,17	22,03	7,899	6,52	147,9		3,46
Project 11	Researcher 9	iPS	Line 4	Protocol 2	Diff 15	2021-05-26	90,2	Spontaneuous	Examiner F	2021-06-27		-42,16	74,18	1,29E+04	1177	87,12	123,9	153,5	177,2	194,8	205,7	213,1	219,6	228	50,82	21,04	27,76	12,48	8,689	140,9		2,982
Project 11	Researcher 9	iPS	Line 4	Protocol 2	Diff 16	2021-05-26	90,2	Spontaneuous	Examiner F	2021-09-03		-48,84	87,11	2,27E+04	1605	105	134	156,3	172,4	183	190,2	195,9	202,6	213,7	41,25	27,58	15,11	2,296	37,53	108,7		1,421
Project 11	Researcher 9	iPS	Line 4	Protocol 2	Diff 16	2021-07-26	75,5	Spontaneuous	Examiner F	2021-09-03		-43,61	70,18	1,69E+04	649,9	54,26	89,72	122,9	151,9	174,1	195,1	215,5	236,1	268,3	116,4	13,05	14,89	7,085	5,686	214,1		0,9915
Project 11	Researcher 9	iPS	Line 4	Protocol 2	Diff 16	2021-07-26	75,5	Spontaneuous	Examiner F	2021-09-03		-64,16	91,69	3,86E+04	748,7	56,12	88,62	114,2	134,4	151,6	167,3	182,6	198,7	220,2	85,77	12,66	15,94	6,296	3,869	164		0,996
Project 11	Researcher 9	iPS	Line 4	Protocol 2	Diff 16	2021-07-26	75,5	Spontaneuous	Examiner F	2021-09-03		-49,95	58,16	7,03E+03	957,1	53,61	64,11	73,74	81,85	90,64	98,84	108,3	118,5	132,7	50,84	2,61	6,754	2,095	14,36	79,07		0,5338
Project 11	Researcher 9	iPS	Line 4	Protocol 2	Diff 16	2021-07-26	75,5	Spontaneuous	Examiner F	2021-09-03		-61,1	58,04	1,11E+04	639,2	188,4	243,3	296,4	342,7	376,6	397,8	416,4	433,7	452,8	110,1	-14,65	-23,24	4,476	64,88	264,3		1,657
Project 11	Researcher 9	iPS	Line 4	Protocol 2	Diff 16	2021-07-26	75,5	Spontaneuous	Examiner F	2021-09-03		-51,44	70,53	1,70E+04	553,9	50,6	85,42	119,5	150,9	173,1	193,3	213,7	236,1	278,6	127,7	4,313	5,55	3,125	5,72	228		1,303
Project 11	Researcher 9	iPS	Line 4	Protocol 2	Diff 16	2021-07-26	75,5	Spontaneuous	Examiner F	2021-09-03		-36,33	46,77	1,56E+04	436,3	42,07	73,31	103,8	126,2	146,4	164	182,3	205,5	239,2	113	1,231	1,567	3,282	5,586	197,1		1,005
Project 11	Researcher 9	iPS	Line 4	Protocol 2	Diff 16	2021-07-26	75,5	Spontaneuous	Examiner F	2021-09-03		-45,2	65,36	2,17E+04	564,4	43,82	71,28	98,5	118	135,7	153,1	171	195,2	229,9	111,8	7,887	7,981	2,391	4,98	186		1,025
Project 11	Researcher 9	iPS	Line 4	Protocol 2	Diff 16	2021-07-26	75,5	Spontaneuous	Examiner F	2021-09-03		-33,79	65,13	7507	465,9	175,9	217,4	262	311,6	357,9	402	439,1	484,2	624,3	312,8	16	22,51	5,999	44,42	448,4		2,348
Project 11	Researcher 9	iPS	Line 4	Protocol 2	Diff 16	2021-07-26	75,5	Spontaneuous	Examiner F	2021-09-03		-58,17	90,23	3,53E+04	886,1	60,23	105	138	162,5	182,3	203	218,3	237,5	266,9	104,4	16,75	19,86	1,198	4,9	206,7		0,9978
Project 11	Researcher 9	iPS	Line 4	Protocol 2	Diff 16	2021-07-26	75,5	Spontaneuous	Examiner F	2021-09-03		-66,66	91,45	3,81E+04	1313	58,83	99,15	129,7	152,1	172,5	190,8	208,1	224,5	244,6	92,55	8,954	13,13	1,843	5,525	185,8		1,04
Project 11	Researcher 9	iPS	Line 4	Protocol 2	Diff 16	2021-07-26	75,5	Spontaneuous	Examiner F	2021-09-03		-76,36	98,79	4,83E+04	796,7	85,12	123,4	151,8	176,1	195	212,8	229,7	247,8	268,8	92,7	6,686	13,87	2,564	4,04	183,7		1,119
Project 11	Researcher 9	iPS	Line 4	Protocol 2	Diff 16	2021-07-26	75,5	Spontaneuous	Examiner F	2021-09-03		-74,5	97,34	4,14E+04	825,7	108,8	142,7	168,8	188,6	206,6	222,2	238,4	255,4	278,6	90,02	8,198	18,64	2,659	5,58	169,8		1,07
Project 11	Researcher 9	iPS	Line 4	Protocol 2	Diff 16	2021-07-26	75,5	Spontaneuous	Examiner F	2021-09-03		-69,31	83,97	2,08E+04	1174	105,7	146,9	176	201,9	220,7	243,5	259,9	278,3	306,9	105	-0,2314	9,457	2,379	23,1	201,3		1,111
Project 11	Researcher 9	iPS	Line 4	Protocol 2	Diff 16	2021-07-26	75,5	Spontaneuous	Examiner F	2021-09-03		-34,01	45,94	5188	345,6	170,1	196,9	219,8	238,3	254,8	270,5	286,1	303,4	324,5	86,2	4,052	-28,5	1,967	56,04	154,4		0,8272
Project 11	Researcher 9	iPS	Line 4	Protocol 2	Diff 16	2021-07-26	75,5	Spontaneuous	Examiner F	2021-09-03		-38,46	54,68	6512	427,9	169	196,2	219,7	238,5	255,1	270,3	285,6	302,5	324,1	85,54	6,749	-22,94	2,076	52,68	155,1		0,8439
Project 11	Researcher 9	iPS	Line 4	Protocol 2	Diff 16	2021-07-26	75,5	Spontaneuous	Examiner F	2021-09-03		-42,77	60,9	6781	442,1	163,2	190,8	214	233,5	250,6	266,6	282,7	299,7	322	88,54	7,323	-35,03	2,012	49,94	158,8		0,8589
Project 11	Researcher 9	iPS	Line 4	Protocol 2	Diff 16	2021-07-26	75,5	Spontaneuous	Examiner F	2021-09-03		-38,18	52,43	4871	370,6	183,6	210,8	235	255,1	272,8	289,9	306,7	325,4	348,3	93,24	4,919	-26,59	2,07	57,16	164,7		0,9345
Project 11	Researcher 9	iPS	Line 4	Protocol 2	Diff 16	2021-07-26	75,5	Spontaneuous	Examiner F	2021-09-03		-29,82	41,08	5229	290,4	150,3	179,9	206,2	228,6	248	266,1	284,7	304,6	331,2	102,6	3,625	-20,03	2,706	37,08	180,9		1,06
Project 11	Researcher 9	iPS	Line 4	Protocol 2	Diff 16	2021-07-26	75,5	Spontaneuous	Examiner F	2021-09-03		-39,25	55,85	4822	355,4	236,1	264,7	290,2	312,1	331,8	349,9	368,3	388,5	412,7	100,6	6,208	-24,47	2,39	80,08	176,5		1,071
Project 11	Researcher 9	iPS	Line 4	Protocol 2	Diff 16	2021-07-26	75,5	Spontaneuous	Examiner F	2021-09-03		-27,28	36,44	3406	236,5	171,2	203,6	233,6	259	282	303,2	324,8	348,1	376,8	117,7	2,171	-5,73	3,094	45,78	205,6		1,37
Project 4	Researcher 10	iPS	Line 4	Protocol 2	Diff 17			Pacing	Examiner F			-38,8	115,8	7,23E+05	1086	117,3	179,6	230,3	277,3	297,9	318,2	332,5	348,9	378,6	101,4	34,26	40,02	2,443	0,1	261,3		0,9995
Project 4	Researcher 10	iPS	Line 4	Protocol 2	Diff 17			Pacing	Examiner F			-55,05	107,1	6,32E+05	1145	125,4	188,6	239,9	276,4	299,6	315,6	329,7	345,6	367,6	91,24	36,33	41,22	15,03	0,1405	242,2		1,35
Project 4	Researcher 10	iPS	Line 4	Protocol 2	Diff 17			Pacing	Examiner F			-38,84	130,4	7,17E+05	972,6	57,86	100,4	150,1	189,4	229,1	253	271,2	289,1	318,1	128,6	32,43	36,61	2,713	0,08333	260,2		1,001
Project 4	Researcher 10	iPS	Line 4	Protocol 2	Diff 17			Pacing	Examiner F			-30,37	153,1	8,16E+05	842,9	115,7	170,7	214,3	250,3	278,2	298,8	317,9	341,1	386,1	135,7	28,19	27,04	17,53	9,414	268,6		1,107
Project 4	Researcher 10	iPS	Line 4	Protocol 2	Diff 17			Pacing	Examiner F			-57,57	149	8,48E+05	1001	130,1	186,8	229,4	258,8	281,9	299,1	315,2	335,2	370,2	111,3	33,91	39,19	3,348	0,07857	240,1		1
Project 4	Researcher 10	iPS	Line 4	Protocol 2	Diff 17			Pacing	Examiner F			-51,06	162,7	8,97E+05	998,9	131,3	185,2	230	259,6	280	296,1	311,6	331,5	365,4	105,9	30,77	35,24	2,165	0,06	234,2		1
Project 4	Researcher 10	iPS	Line 4	Protocol 2	Diff 17			Pacing	Examiner F			-21,96	187,5	9,99E+05	1013	109,7	174,8	215,7	248,9	272,9	286,6	296,6	310	328	79,08	45,77	49,02	1,366	0,05	218,3		1,007
Project 4	Researcher 10	iPS	Line 4	Protocol 2	Diff 17			Pacing	Examiner F			-41,35	179,7	1,03E+06	1232	115,5	182,8	231,3	258,3	275,6	286,6	299	312,1	334,5	76,16	36,98	42,25	3,542	0,06667	219		1,003
Project 4	Researcher 10	iPS	Line 4	Protocol 2	Diff 17			Pacing	Examiner F			-43,7	178,1	9,24E+05	1045	109,4	172,7	221,1	254,6	276,6	290,4	301,6	317,6	345,8	91,24	29,27	32,47	2,748	1,75	236,4		1,004
Project 4	Researcher 10	iPS	Line 4	Protocol 2	Diff 17			Pacing	Examiner F			-30,07	177	9,79E+05	874,3	91,96	143,2	190,4	222,3	244,1	261,8	276,9	292,8	319,9	97,59	42,33	45,84	4,22	0,05	227,9		1
Project 4	Researcher 10	iPS	Line 4	Protocol 2	Diff 17			Pacing	Examiner F			-50,57	125,2	3,60E+05	962,2	120,5	184,3	224,9	253,7	273,4	287,7	301,7	317,7	342	88,32	30,05	34,63	3,829	0,3125	221,5		1,002
Project 4	Researcher 10	iPS	Line 4	Protocol 2	Diff 17			Pacing	Examiner F			-43,27	89,81	1,33E+04	782,1	94,39	152,7	190,2	221	241	257,3	272,6	289,9	317,6	96,57	37,39	37,8	2,89	9,933	223,2		1,002
Project 4	Researcher 10	iPS	Line 4	Protocol 2	Diff 17			Pacing	Examiner F			-46,58	80,77	1,53E+04	868,3	86,54	150,2	199,2	232,8	255	269,5	282	296,5	323,3	90,52	24,91	24,92	2,372	7,96	236,8		1,001
Project 4	Researcher 10	iPS	Line 4	Protocol 2	Diff 17			Pacing	Examiner F			-74,92	105,3	5,29E+04	1390	77,53	115,4	144,1	164,5	177,1	185,9	194,3	206,8	448,6	284,2	16,87	0,889	4,767	3,225	371,1		1,001
Project 4	Researcher 10	iPS	Line 4	Protocol 2	Diff 17			Pacing	Examiner F			-52,86	103,1	2,04E+04	1512	74,19	107,4	129,1	146,2	158,5	166,6	174,1	181,7	193,4	47,29	42,34	43,92	3,918	6,481	119,3		1,001
Project 4	Researcher 10	iPS	Line 4	Protocol 2	Diff 17			Pacing	Examiner F			-66,03	116,4	3,96E+04	2415	85,54	117,6	139,8	151,9	159,9	165,1	170,4	177,8	192,6	40,68	3,099	45,42	3,716	6,286	107,1		0,9999
Project 4	Researcher 10	iPS	Line 4	Protocol 2	Diff 17			Pacing	Examiner F			-77,45	261,1	6,49E+05	2110	84,34	115	137,1	149,5	157,4	163,6	171,1	183	224,5	74,94	33,24	40,61	3,202	4,179	140,1		1,014
Project 4	Researcher 10	iPS	Line 4	Protocol 2	Diff 17			Pacing	Examiner F			-77,04	124,9	4,19E+04	2159	98,1	136,8	160,6	172,8	180	185,9	192,9	205,1	352	179,2	47,07	33,47	4,901	5,37	253,9		0,9997
Project 4	Researcher 10	iPS	Line 4	Protocol 2	Diff 17			Pacing	Examiner F			-69,18	121	5,01E+04	2250	87,69	125,1	149,5	163,4	171,8	177,6	183,8	192,8	252,1	88,72	48,99	42,34	3,126	3,814	164,5		1,007
Project 4	Researcher 10	iPS	Line 4	Protocol 2	Diff 17			Pacing	Examiner F			-46,68	88,2	2,44E+04	1197	66,83	98,23	118,3	133,3	144,9	152,8	161,4	171,3	188,4	55,12	-45,44	35,63	3,068	7,433	121,6		0,9999
Project 4	Researcher 10	iPS	Line 4	Protocol 2	Diff 17			Pacing	Examiner F			-60,27	107,5	4,84E+04	1563	82,47	120,5	143,7	158	166,3	174,2	181,4	193,2	267,9	109,9	-63,01	37,22	3,455	4,107	185,5		1
Project 4	Researcher 10	iPS	Line 4	Protocol 2	Diff 17			Pacing	Examiner F			-76,59	102,5	1,92E+06	2336	137,3	175	196,6	210,1	217,4	223,1	229,5	241,5	388,3	178,3	50,17	43,02	2,96	2,658	251		1,002
Project 4	Researcher 10	iPS	Line 4	Protocol 2	Diff 17			Pacing	Examiner F			-59,46	99,46	3,49E+04	1740	79,41	117	142,2	158,4	168,3	174,5	181,1	189,4	212,8	54,46	34,81	33,61	2,807	4,692	133,4		0,9983
Project 4	Researcher 10	iPS	Line 4	Protocol 2	Diff 17			Pacing	Examiner F			-63,52	110,1	3,86E+04	2005	90,36	130,6	157,7	173,3	182,5	188,3	194,7	203,6	273,7	103,1	45,62	36,81	2,023	4,788	186		0,9998
Project 4	Researcher 10	iPS	Line 4	Protocol 2	Diff 18	2019-09-30	88	Pacing	Examiner F	2019-11-07	pac25000.abf	-55,41	71,81	6841	967,6	100,8	140,7	165,8	185	197,3	207,5	216	226,9	243,3	58,29	9,266	13,65	5,817	18,06	142,5	12	1,004
Project 4	Researcher 10	iPS	Line 4	Protocol 2	Diff 18	2019-09-30	88	Pacing	Examiner F	2019-11-07	pac25001.abf	-47,43	77,25	6622	1308	96,7	110,8	120,1	126,5	132,9	140	149,2	162,9	190,2	63,61	27,6	28,06	5,914	43,27	93,47	12	1,037
Project 4	Researcher 10	iPS	Line 4	Protocol 2	Diff 18	2019-09-30	88	Pacing	Examiner F	2019-11-07	pac25009.abf	-40	93,1	1,38E+04	1443	57,23	81,99	100,5	115,5	126,5	134,6	141,1	149,3	164,6	49,08	50,18	46,71	3,358	17,5	107,4	7	1
Project 4	Researcher 10	iPS	Line 4	Protocol 2	Diff 18	2019-09-30	88	Pacing	Examiner F	2019-11-07	pac25010.abf	-57,1	90,96	2,59E+04	2052	71,8	96,93	113,8	125,1	132,1	137,1	141,5	147	157,4	32,3	25,39	30,44	9,292	6,771	85,57	19	1,005
Project 4	Researcher 10	iPS	Line 4	Protocol 2	Diff 18	2019-09-30	88	Pacing	Examiner F	2019-11-07	pac25011.abf	-63,36	84,28	1,87E+04	1735	60,29	83,64	99,59	110,7	118,4	124,2	129,1	134,6	144,1	33,37	12,08	16,88	3,886	6,55	83,81	8	1,002
Project 4	Researcher 10	iPS	Line 4	Protocol 2	Diff 18	2019-09-30	88	Pacing	Examiner F	2019-11-07	pac25012.abf	-62,52	85,41	1,92E+04	1704	57,85	83,3	99,71	110,9	119,4	125,4	130,4	136,2	145,4	34,46	13,11	18,23	2,383	6,69	87,55	5	1,005
Project 4	Researcher 10	iPS	Line 4	Protocol 2	Diff 18	2019-09-30	88	Pacing	Examiner F	2019-11-07	pac25000.abf	-37,43	77,4	3,25E+04	2010	46,29	66,68	81,09	91,02	97,27	102	106	110,8	119,2	28,13	31,3	35,48	3,934	3,481	72,87	8	1,018
Project 4	Researcher 10	iPS	Line 4	Protocol 2	Diff 18	2019-09-30	88	Pacing	Examiner F	2019-11-07	pac25001.abf	-38,8	115,5	6,94E+05	1036	119,8	178,9	229,8	276,8	299,1	319,3	333,4	350,5	378,1	101,3	34,49	40,18	5,163	0,1	258,3	11	1,001
Project 4	Researcher 10	iPS	Line 4	Protocol 2	Diff 18	2019-09-30	88	Pacing	Examiner F	2019-11-07	pac25003.abf	-57,2	113,3	6,69E+05	1137	127,3	192,1	244,2	280,4	304,6	320,5	334,4	350,8	373,7	93,32	37,21	42,13	4,713	0,125	246,4	10	1,001
Project 4	Researcher 10	iPS	Line 4	Protocol 2	Diff 18	2019-09-30	88	Pacing	Examiner F	2019-11-07	pac25004.abf	-29,98	171,6	9,45E+05	823,9	85,87	135,4	179,9	215,1	244,8	265,3	285,1	309,1	352,8	138,7	31,73	33,42	16,68	0,04265	266,4	34	1
Project 4	Researcher 10	iPS	Line 4	Protocol 2	Diff 18	2019-09-30	88	Pacing	Examiner F	2019-11-07	pac25007.abf	-56,97	151	8,67E+05	993,5	129,7	185,7	229,1	259,5	281,8	298,9	314,8	335,4	370,3	109,7	33,99	39,3	5,138	0,07727	239,6	11	1
Project 4	Researcher 10	iPS	Line 4	Protocol 2	Diff 18	2019-09-30	88	Pacing	Examiner F	2019-11-07	pac25008.abf	-16,24	203,9	1,13E+06	939,2	107,5	166,6	213,2	245,3	265,5	280,1	292,1	306,2	333,4	88,04	48,64	52,31	8,31	0,03824	225,9	17	1,001
Project 4	Researcher 10	iPS	Line 4	Protocol 2	Diff 18	2019-09-30	88	Pacing	Examiner F	2019-11-07	pac25009.abf	-38,5	139,7	6,24E+05	1180	103,8	173,4	221,7	247,1	264,5	276,1	288,6	301,6	324,1	76,99	36,25	40,34	4,894	3,465	220,3	10	1,002
Project 4	Researcher 10	iPS	Line 4	Protocol 2	Diff 18	2019-09-30	88	Pacing	Examiner F	2019-11-07	pac25010.abf	-44,3	78,77	1,79E+04	1069	79	157,5	205,1	227,8	246,3	258,7	271,3	284,8	306,5	73,3	34,84	37,03	0,3817	0,05	213,4		0,9974
Project 4	Researcher 10	iPS	Line 4	Protocol 2	Diff 18	2019-09-30	88	Pacing	Examiner F	2019-11-07	pac25015.abf	-43,69	178	9,24E+05	1045	109,4	172,7	221,1	254,6	276,6	290,4	301,6	317,5	345,8	91,24	29,27	32,47	2,698	1,75	236,4	6	1,004
Project 4	Researcher 10	iPS	Line 4	Protocol 2	Diff 18	2019-09-30	88	Pacing	Examiner F	2019-11-07	pac25016.abf	-30,14	177	9,79E+05	874,3	91,98	143,3	190,5	222,6	244,2	261,8	277	293	320,1	97,51	42,32	45,83	4,29	0,05	228,1	9	1
Project 4	Researcher 10	iPS	Line 4	Protocol 2	Diff 18	2019-09-30	88	Pacing	Examiner F	2019-11-07	pac25024.abf	-50,87	125,6	3,57E+05	976,9	120,6	184,6	226,2	254,5	274,4	288,3	302	317,8	342,2	87,71	30,19	34,93	4,629	0,315	221,7	10	1,001
Project 4	Researcher 10	iPS	Line 4	Protocol 2	Diff 18	2019-09-30	88	Pacing	Examiner F	2019-11-07	pac25027.abf	-43,32	99,22	1,25E+05	789,5	96,76	153,2	192	222,9	243,1	259,4	274,5	291,7	318,3	95,35	37,06	38,04	3,695	8,625	221,5	8	1,004
Project 4	Researcher 10	iPS	Line 4	Protocol 2	Diff 18	2019-09-30	88	Pacing	Examiner F	2019-11-07	pac25028.abf	-70,41	80,04	3,93E+04	1158	97,66	124,9	144,7	159,1	169,2	176,9	184	192,9	209,2	50,08	3,969	7,51	2,727	14,29	111,6	6	0,9979
Project 4	Researcher 10	iPS	Line 4	Protocol 2	Diff 18	2019-09-30	88	Pacing	Examiner F	2019-11-07	pac25029.abf	-70,74	72,62	2,00E+04	990,6	84,05	117,7	135	147,3	156,5	163,8	170,6	179,3	194,9	44,55	-1,427	1,628	0,2252	3	99,9		0,9832
Project 4	Researcher 10	iPS	Line 4	Protocol 2	Diff 18	2019-09-30	88	Pacing	Examiner F	2019-11-07	pac25030.abf	-75,18	105,5	5,30E+04	1379	77,07	114,8	143,6	164,1	176,7	185,5	194	206,7	464,8	300,7	16,66	-1,243	6,236	3,235	387,7	13	1,002
Project 4	Researcher 10	iPS	Line 4	Protocol 2	Diff 18	2019-09-30	88	Pacing	Examiner F	2019-11-07	pac25031.abf	-75,89	187,8	3,26E+05	2067	81,44	111,9	133,3	145,6	153,2	159,4	166,9	178,8	216,5	70,89	30,75	41,21	7,565	4,42	135	15	1,007
Project 4	Researcher 10	iPS	Line 4	Protocol 2	Diff 18	2019-09-30	88	Pacing	Examiner F	2019-11-07	pac25034.abf	-77,1	125	4,19E+04	2159	98,13	136,9	160,7	172,9	180,1	185,9	192,9	205,1	353,7	180,8	47,08	33,37	4,831	5,38	255,5	10	0,9997
Project 4	Researcher 10	iPS	Line 4	Protocol 2	Diff 18	2019-09-30	88	Pacing	Examiner F	2019-11-07	pac25035.abf	-70,26	122,2	5,00E+04	2257	88,45	126,2	150,5	164,3	172,6	178,3	184,6	194,1	270,4	106,1	50,69	41,11	3,602	3,85	182	7	1
Project 4	Researcher 10	iPS	Line 4	Protocol 2	Diff 18	2019-09-30	88	Pacing	Examiner F	2019-11-07	pac25037.abf	-73,8	118,6	4,89E+04	2155	86,25	124,5	148,1	163,1	171,5	177,1	183	191,2	211	47,85	49,73	35,24	0,5979	3,65	120,9		0,9919
Project 4	Researcher 10	iPS	Line 4	Protocol 2	Diff 18	2019-09-30	88	Pacing	Examiner F	2019-11-07	pac25038.abf	-46,2	87,91	2,55E+04	1221	65,53	96,15	116,4	131,7	143,2	151,1	159,4	168,8	184,4	52,69	-45,86	35,65	6,449	6,954	118,8	13	1,001
Project 4	Researcher 10	iPS	Line 4	Protocol 2	Diff 18	2019-09-30	88	Pacing	Examiner F	2019-11-07		-52	83,92	2,37E+04	1132	60,25	90,45	110,8	124,8	139,2	147,2	154,9	163,7	175,8	45,5	-47,92	35,14	0,4459	5,8	108,1		0,9997
Project 4	Researcher 10	iPS	Line 4	Protocol 2	Diff 18	2019-09-30	88	Pacing	Examiner F	2019-11-07		-60,22	106,8	4,75E+04	1535	82,15	120,9	144	158,6	166,9	174,9	182,4	195,3	309,5	150,9	-62,97	32,91	5,425	4,2	227,3		1
Project 4	Researcher 10	iPS	Line 4	Protocol 2	Diff 18	2019-09-30	88	Pacing	Examiner F	2019-11-07		-65,05	99,92	4,27E+04	1441	73,6	111,1	140,1	156,6	165,5	173,3	180,6	192,4	228,7	70,7	-63,52	16,21	0,4203	3,95	144,2		0,9957
Project 4	Researcher 10	iPS	Line 4	Protocol 2	Diff 18	2019-09-30	88	Pacing	Examiner F	2019-11-07		-55,09	112,2	4,98E+04	1639	86,6	124,6	146,3	160,5	168,8	176,9	185,6	207,5	466,1	306,4	-62,29	40,44	10,43	4,7	387,7		1,005
Project 4	Researcher 10	iPS	Line 4	Protocol 2	Diff 18	2019-09-30	88	Pacing	Examiner F	2019-11-07		-75,21	103,6	4,51E+04	1994	100,8	136,9	160	173,4	181	186,5	192,3	201,6	303,7	130,3	20,09	18,82	4,384	6,172	202,9	9	1,001
Project 4	Researcher 10	iPS	Line 4	Protocol 2	Diff 18	2019-09-30	88	Pacing	Examiner F	2019-11-07		-73,76	104,1	3,76E+04	1998	92,9	130,7	154,5	169	177	182,5	188,3	197	271,2	102,2	20,87	21,4	3,856	4,537	178,3	8	0,9997
Project 4	Researcher 10	iPS	Line 4	Protocol 2	Diff 18	2019-09-30	88	Pacing	Examiner F	2019-11-07		-67,7	197,9	4,26E+05	1,72E+04	89,15	130,1	156,9	173,1	182	188	194,6	204,7	353,7	180,7	40,77	27,61	5,353	4,882	264,6	11	0,9999
Project 4	Researcher 10	iPS	Line 4	Protocol 2	Diff 18	2019-09-30	88	Pacing	Examiner F	2019-11-07		-64,26	110,6	3,74E+04	1906	82,18	124,6	153,4	170,5	179,6	186,3	192,3	202	314,7	144,2	44,43	32,31	2,908	5,042	232,5	6	1
Project 4	Researcher 10	iPS	Line 4	Protocol 2	Diff 18	2019-09-30	88	Pacing	Examiner F	2019-11-07		-70,47	102,8	3,41E+04	1895	88,91	125	146,1	158,9	167,2	173,3	179	186,2	197,5	38,61	23,13	27,65	21,53	5,27	108,6	43	1,002
Project 4	Researcher 10	iPS	Line 4	Protocol 2	Diff 18	2019-09-30	88	Pacing	Examiner F	2019-11-07		-63,32	116,4	3,51E+04	2296	82,53	121,4	143,3	156,1	163,7	169,2	174,7	181,9	196,8	40,78	52,34	46,78	5,846	4,983	114,3	12	1,001
Project 4	Researcher 10	iPS	Line 4	Protocol 2	Diff 18	2019-09-30	88	Pacing	Examiner F	2019-11-07		-67,97	108,7	3,03E+04	2138	97,41	133,7	153,1	164,2	170,8	176,3	181,7	188,8	205,2	41,02	31,83	36,52	5,299	5,986	107,8	11	1,007
Project 4	Researcher 11	iPS	Line 4	Protocol 2	Diff 19			Pacing	Examiner F	2019-12-02		-38,8	115,8	7,23E+05	1086	117,3	179,6	230,3	277,3	297,9	318,2	332,5	348,9	378,6	101,4	34,26	40,02	2,443	0,1	261,3		0,9995
Project 4	Researcher 11	iPS	Line 4	Protocol 2	Diff 19			Pacing	Examiner F	2019-12-02		-55,05	107,1	6,32E+05	1145	125,4	188,6	239,9	276,4	299,6	315,6	329,7	345,6	367,6	91,24	36,33	41,22	15,03	0,1405	242,2		1,35
Project 4	Researcher 11	iPS	Line 4	Protocol 2	Diff 19			Pacing	Examiner F	2019-12-02		-38,84	130,4	7,17E+05	972,6	57,86	100,4	150,1	189,4	229,1	253	271,2	289,1	318,1	128,6	32,43	36,61	2,713	0,08333	260,2		1,001
Project 4	Researcher 11	iPS	Line 4	Protocol 2	Diff 19			Pacing	Examiner F	2019-12-02		-30,37	153,1	8,16E+05	842,9	115,7	170,7	214,3	250,3	278,2	298,8	317,9	341,1	386,1	135,7	28,19	27,04	17,53	9,414	268,6		1,107
Project 4	Researcher 11	iPS	Line 4	Protocol 2	Diff 19			Pacing	Examiner F	2019-12-02		-57,57	149	8,48E+05	1001	130,1	186,8	229,4	258,8	281,9	299,1	315,2	335,2	370,2	111,3	33,91	39,19	3,348	0,07857	240,1		1
Project 4	Researcher 11	iPS	Line 4	Protocol 2	Diff 19			Pacing	Examiner F	2019-12-02		-51,06	162,7	8,97E+05	998,9	131,3	185,2	230	259,6	280	296,1	311,6	331,5	365,4	105,9	30,77	35,24	2,165	0,06	234,2		1
Project 4	Researcher 11	iPS	Line 4	Protocol 2	Diff 19			Pacing	Examiner F	2019-12-02		-21,96	187,5	9,99E+05	1013	109,7	174,8	215,7	248,9	272,9	286,6	296,6	310	328	79,08	45,77	49,02	1,366	0,05	218,3		1,007
Project 4	Researcher 11	iPS	Line 4	Protocol 2	Diff 19			Pacing	Examiner F	2019-12-02		-41,35	179,7	1,03E+06	1232	115,5	182,8	231,3	258,3	275,6	286,6	299	312,1	334,5	76,16	36,98	42,25	3,542	0,06667	219		1,003
Project 4	Researcher 11	iPS	Line 4	Protocol 2	Diff 19			Pacing	Examiner F	2019-12-02		-43,7	178,1	9,24E+05	1045	109,4	172,7	221,1	254,6	276,6	290,4	301,6	317,6	345,8	91,24	29,27	32,47	2,748	1,75	236,4		1,004
Project 4	Researcher 11	iPS	Line 4	Protocol 2	Diff 19			Pacing	Examiner F	2019-12-02		-30,07	177	9,79E+05	874,3	91,96	143,2	190,4	222,3	244,1	261,8	276,9	292,8	319,9	97,59	42,33	45,84	4,22	0,05	227,9		1
Project 4	Researcher 11	iPS	Line 4	Protocol 2	Diff 19			Pacing	Examiner F	2019-12-02		-50,57	125,2	3,60E+05	962,2	120,5	184,3	224,9	253,7	273,4	287,7	301,7	317,7	342	88,32	30,05	34,63	3,829	0,3125	221,5		1,002
Project 4	Researcher 11	iPS	Line 4	Protocol 2	Diff 19			Pacing	Examiner F	2019-12-02		-43,27	89,81	1,33E+04	782,1	94,39	152,7	190,2	221	241	257,3	272,6	289,9	317,6	96,57	37,39	37,8	2,89	9,933	223,2		1,002
Project 4	Researcher 11	iPS	Line 4	Protocol 2	Diff 19			Pacing	Examiner F	2019-12-02		-46,58	80,77	1,53E+04	868,3	86,54	150,2	199,2	232,8	255	269,5	282	296,5	323,3	90,52	24,91	24,92	2,372	7,96	236,8		1,001
